# Supplementary material for: A tetra­nuclear chlorido-bridged manganese(II) cluster with imidazole ligands
Source: Acta Crystallogr Sect E Struct Rep Online. 2008 Sep 20;64(Pt 10):m1276–7. doi: 10.1107/S1600536808029139 (PMC2959378; doi:10.1107/S1600536808029139)
Supplement: Supplementary file 1 [file e-64-m1276-sup1.cif]

##############################################################################
###                                                                        ###
###        Electronic paper (Acta Crystallographica Section E)             ###
###                                                                        ###
##############################################################################
#                                                                            #
# This CIF contains the data in a paper accepted for publication in Acta     #
# Crystallographica Section E. It conforms to the requirements of Notes      #
# for Authors for Section E, and has been peer reviewed under the auspices   #
# of the IUCr Commission on Journals.                                        #
#                                                                            #
# Full details of the Crystallographic Information File format               #
# are given in the paper "The Crystallographic Information File (CIF):       #
# a New Standard Archive File for Crystallography" by S. R. Hall, F. H.      #
# Allen and I. D. Brown [Acta Cryst. (1991), A47, 655-685].                  #
#                                                                            #
# The current version of the core CIF dictionary is obtainable from          #
# ftp://ftp.iucr.org/pub/cif_core.dic. The current version number is 2.4.    #
#                                                                            #
# Software is freely available for graphical display of the structure(s) in  #
# this CIF.  For information consult the CIF home page http://www.iucr.org/  #
# cif/home.html                                                              #
#                                                                            #
# This file may be used for bona fide research purposes within the           #
# scientific community so long as proper attribution is given to the journal # 
# article from which it was obtained.                                        #
#                                                                            #
##############################################################################
                                             
data_I
_audit_creation_method     SHELXL-97
_chemical_name_systematic
;
di-\m~3~-chlorido-tetra-\m~2~-chlorido-dichloridoocta(imidazole-
\k<i>N</i>)tetramanganese(II) ethanol 1.234-solvate
;
_chemical_name_common     ?
_chemical_formula_moiety     'C24 H32 Cl8 Mn4 N16, 1.234(C2 H5 O)'
_chemical_formula_sum     'C26.47 H38.17 Cl8 Mn4 N16 O1.23'
_chemical_formula_iupac     '[Mn4 Cl8 (C3 H4 N2)8], 1.234C2 H5 O'
_chemical_formula_weight     1103.45
_chemical_melting_point     ?
_symmetry_cell_setting     Triclinic
_symmetry_space_group_name_H-M     P-1
loop_
    _symmetry_equiv_pos_as_xyz
    'x, y, z'
    '-x, -y, -z'
_cell_length_a     8.4763(16)
_cell_length_b     10.696(2)
_cell_length_c     12.764(2)
_cell_angle_alpha     99.206(3)
_cell_angle_beta     105.706(4)
_cell_angle_gamma     96.187(3)
_cell_volume     1085.7(3)
_cell_formula_units_Z     1
_cell_measurement_reflns_used     3784
_cell_measurement_theta_min     2.32
_cell_measurement_theta_max     27.46
_cell_measurement_temperature     173(2)
_exptl_crystal_description     Needle
_exptl_crystal_colour     Colourless
_exptl_crystal_size_max     0.35
_exptl_crystal_size_mid     0.10
_exptl_crystal_size_min     0.10
_exptl_crystal_density_diffrn     1.688
_exptl_crystal_density_meas     ?
_exptl_crystal_density_method     'not measured'
_exptl_crystal_F_000     554.8
_exptl_absorpt_coefficient_mu     1.679
_exptl_absorpt_correction_type     'multi-scan'
_exptl_absorpt_process_details     '(SADABS; Sheldrick, 2008a)'
_exptl_absorpt_correction_T_min     0.815
_exptl_absorpt_correction_T_max     0.850
_exptl_special_details
;
;
_diffrn_ambient_temperature     173(2)
_diffrn_radiation_type     MoK\a
_diffrn_radiation_wavelength     0.71073
_diffrn_radiation_source     'fine-focus sealed tube'
_diffrn_radiation_monochromator     graphite
_diffrn_measurement_device_type     'Bruker APEX CCD area-detector'
_diffrn_measurement_method     'phi and omega scans'
_diffrn_detector_area_resol_mean     ?
_diffrn_reflns_number     11294
_diffrn_reflns_av_R_equivalents     0.0482
_diffrn_reflns_av_sigmaI/netI     0.0688
_diffrn_reflns_theta_min     1.69
_diffrn_reflns_theta_max     27.52
_diffrn_reflns_theta_full     27.52
_diffrn_measured_fraction_theta_max     0.987
_diffrn_measured_fraction_theta_full     0.987
_diffrn_reflns_limit_h_min     -11
_diffrn_reflns_limit_h_max     10
_diffrn_reflns_limit_k_min     -13
_diffrn_reflns_limit_k_max     13
_diffrn_reflns_limit_l_min     -16
_diffrn_reflns_limit_l_max     16
_diffrn_standards_number     ?
_diffrn_standards_interval_count     ?
_diffrn_standards_interval_time     ?
_diffrn_standards_decay_%     ?
_refine_special_details
;
Refinement of <i>F</i>^2^ against ALL reflections. The weighted <i>R</i>-factor
<i>wR</i> and goodness of fit <i>S</i> are based on <i>F</i>^2^, conventional
<i>R</i>-factors <i>R</i> are based on <i>F</i>, with <i>F</i> set to zero for
negative <i>F</i>^2^. The threshold expression of <i>F</i>^2^ >
\s(<i>F</i>^2^) is used only for calculating <i>R</i>-factors(gt) <i>etc</i>.
and is not relevant to the choice of reflections for refinement.
<i>R</i>-factors based on <i>F</i>^2^ are statistically about twice as large
as those based on <i>F</i>, and <i>R</i>- factors based on ALL data will be
even larger.
;
_reflns_number_total     4920
_reflns_number_gt     3315
_reflns_threshold_expression     >2sigma(I)
_refine_ls_structure_factor_coef     Fsqd
_refine_ls_matrix_type     full
_refine_ls_R_factor_all     0.0946
_refine_ls_R_factor_gt     0.0575
_refine_ls_wR_factor_gt     0.1293
_refine_ls_wR_factor_ref     0.1424
_refine_ls_goodness_of_fit_ref     1.039
_refine_ls_restrained_S_all     1.039
_refine_ls_number_reflns     4920
_refine_ls_number_parameters     265
_refine_ls_number_restraints     0
_refine_ls_hydrogen_treatment     constr
_refine_ls_weighting_scheme     calc
_refine_ls_weighting_details
         'calc w=1/[\s^2^(Fo^2^)+(0.0550P)^2^+2.4170P] where P=(Fo^2^+2Fc^2^)/3'
_atom_sites_solution_hydrogens     geom
_atom_sites_solution_primary     direct
_atom_sites_solution_secondary     difmap
_refine_ls_shift/su_max     0.000
_refine_ls_shift/su_mean     0.000
_refine_diff_density_max     1.172
_refine_diff_density_min     -0.766
_refine_ls_extinction_method     none
_refine_ls_extinction_coef     ?
loop_
    _atom_type_symbol
    _atom_type_description
    _atom_type_scat_dispersion_real
    _atom_type_scat_dispersion_imag
    _atom_type_scat_source
    'C' 'C' 0.0033 0.0016
                         'International Tables Vol C Tables 4.2.6.8 and 6.1.1.4'
    'H' 'H' 0.0000 0.0000
                         'International Tables Vol C Tables 4.2.6.8 and 6.1.1.4'
    'Cl' 'Cl' 0.1484 0.1585
                         'International Tables Vol C Tables 4.2.6.8 and 6.1.1.4'
    'Mn' 'Mn' 0.3368 0.7283
                         'International Tables Vol C Tables 4.2.6.8 and 6.1.1.4'
    'N' 'N' 0.0061 0.0033
                         'International Tables Vol C Tables 4.2.6.8 and 6.1.1.4'
    'O' 'O' 0.0106 0.0060
                         'International Tables Vol C Tables 4.2.6.8 and 6.1.1.4'
_computing_data_collection     'SMART (Bruker, 2001)'
_computing_cell_refinement     'SAINT (Bruker, 2001)'
_computing_data_reduction     'SAINT (Bruker, 2001)'
_computing_structure_solution     'SHELXS97 (Sheldrick, 2008b)'
_computing_structure_refinement     'SHELXL97 (Sheldrick, 2008b)'
_computing_molecular_graphics     'SHELXTL (Sheldrick, 2008b)'
_computing_publication_material     'SHELXTL (Sheldrick, 2008b)'
loop_
    _atom_site_type_symbol
    _atom_site_label
    _atom_site_fract_x
    _atom_site_fract_y
    _atom_site_fract_z
    _atom_site_U_iso_or_equiv
    _atom_site_adp_type
    _atom_site_calc_flag
    _atom_site_refinement_flags
    _atom_site_occupancy
    _atom_site_disorder_assembly
    _atom_site_disorder_group
    Mn Mn1 0.11612(8) 0.13627(6) 0.44334(5) 0.01743(18) Uani d . 1 . .
    Mn Mn2 0.14342(8) 0.17089(6) 0.75623(5) 0.01930(19) Uani d . 1 . .
    Cl Cl1 0.15783(14) -0.04351(11) 0.30310(9) 0.0227(3) Uani d . 1 . .
    Cl Cl2 -0.18410(13) 0.00684(10) 0.40027(9) 0.0191(2) Uani d . 1 . .
    Cl Cl3 0.05611(13) 0.29485(10) 0.59545(9) 0.0194(2) Uani d . 1 . .
    Cl Cl4 0.07690(15) 0.33793(11) 0.88887(9) 0.0258(3) Uani d . 1 . .
    N N1 0.0440(5) 0.2621(4) 0.3243(3) 0.0242(9) Uani d . 1 . .
    N N2 -0.0167(5) 0.4279(4) 0.2492(3) 0.0319(10) Uani d . 1 . .
    H H2A -0.0456 0.5033 0.2418 0.038 Uiso calc R 1 . .
    N N3 0.3775(5) 0.2228(3) 0.4924(3) 0.0208(8) Uani d . 1 . .
    N N4 0.6483(5) 0.2509(4) 0.5285(4) 0.0313(10) Uani d . 1 . .
    H H6A 0.7486 0.2343 0.5312 0.038 Uiso calc R 1 . .
    N N5 0.4062(5) 0.2587(4) 0.7973(3) 0.0273(9) Uani d . 1 . .
    N N6 0.6744(5) 0.2843(4) 0.8230(4) 0.0339(10) Uani d . 1 . .
    H H10A 0.7720 0.2686 0.8176 0.041 Uiso calc R 1 . .
    N N7 0.2169(5) 0.0477(4) 0.8769(3) 0.0305(10) Uani d . 1 A .
    C C11 0.2455(11) -0.0398(8) 1.0273(6) 0.093(4) Uani d P 0.14(9) A 1
    H H11 0.2351 -0.0564 1.0963 0.111 Uiso calc R 1 A 1
    N N8' 0.2455(11) -0.0398(8) 1.0273(6) 0.093(4) Uani d P 0.86(9) A 2
    C C1 -0.0020(6) 0.3753(5) 0.3382(4) 0.0276(11) Uani d . 1 . .
    H H1A -0.0224 0.4151 0.4043 0.033 Uiso calc R 1 . .
    C C2 0.0570(9) 0.2431(6) 0.2190(4) 0.0452(16) Uani d . 1 . .
    H H4B 0.0877 0.1684 0.1835 0.054 Uiso calc R 1 . .
    C C3 0.0209(8) 0.3439(5) 0.1723(5) 0.0419(15) Uani d . 1 . .
    H H3B 0.0216 0.3543 0.0999 0.050 Uiso calc R 1 . .
    C C4 0.5062(6) 0.1690(5) 0.4816(4) 0.0274(11) Uani d . 1 . .
    H H5A 0.4992 0.0830 0.4451 0.033 Uiso calc R 1 . .
    C C5 0.6102(6) 0.3629(5) 0.5705(5) 0.0346(13) Uani d . 1 . .
    H H7B 0.6861 0.4390 0.6082 0.042 Uiso calc R 1 . .
    C C6 0.4431(6) 0.3469(5) 0.5491(4) 0.0280(11) Uani d . 1 . .
    H H8A 0.3811 0.4105 0.5697 0.034 Uiso calc R 1 . .
    C C7 0.5294(6) 0.2089(5) 0.7709(4) 0.0266(11) Uani d . 1 . .
    H H9A 0.5164 0.1296 0.7212 0.032 Uiso calc R 1 . .
    C C8 0.6458(8) 0.3888(6) 0.8853(6) 0.0563(19) Uani d . 1 . .
    H H11A 0.7259 0.4591 0.9312 0.068 Uiso calc R 1 . .
    C C9 0.4800(8) 0.3732(6) 0.8693(6) 0.060(2) Uani d . 1 . .
    H H12B 0.4230 0.4321 0.9026 0.072 Uiso calc R 1 . .
    C C10 0.1834(11) 0.0537(8) 0.9716(6) 0.071(2) Uani d . 1 . .
    H H13A 0.1235 0.1149 0.9989 0.085 Uiso calc R 1 A 1
    N N8 0.3293(11) -0.1058(8) 0.9569(8) 0.079(4) Uani d P 0.14(9) A 1
    H H8 0.3828 -0.1704 0.9700 0.095 Uiso calc R 1 A 1
    C C11' 0.3293(11) -0.1058(8) 0.9569(8) 0.079(4) Uani d P 0.86(9) A 2
    C C12 0.3115(11) -0.0513(9) 0.8673(8) 0.090(3) Uani d . 1 . .
    H H16A 0.3556 -0.0757 0.8075 0.108 Uiso calc R 1 A 1
    O O1 0.5305(15) 0.7035(11) 0.9177(10) 0.111(4) Uani d P 0.617(10) B 1
    C C13 0.443(2) 0.6632(16) 0.7342(11) 0.097(6) Uani d P 0.617(10) B 1
    H H17A 0.3723 0.7299 0.7260 0.145 Uiso calc PR 0.617(10) B 1
    H H18B 0.3765 0.5830 0.7359 0.145 Uiso calc PR 0.617(10) B 1
    H H19C 0.4887 0.6497 0.6713 0.145 Uiso calc PR 0.617(10) B 1
    C C14 0.548(3) 0.694(2) 0.8143(16) 0.128(8) Uani d P 0.617(10) B 1
    H H20A 0.6028 0.7797 0.8117 0.154 Uiso calc PR 0.617(10) B 1
    H H21B 0.6291 0.6350 0.8098 0.154 Uiso calc PR 0.617(10) B 1
loop_
    _atom_site_aniso_label
    _atom_site_aniso_U_11
    _atom_site_aniso_U_22
    _atom_site_aniso_U_33
    _atom_site_aniso_U_12
    _atom_site_aniso_U_13
    _atom_site_aniso_U_23
    Mn1 0.0148(4) 0.0163(4) 0.0199(4) 0.0015(3) 0.0049(3) 0.0011(3)
    Mn2 0.0151(4) 0.0200(4) 0.0188(4) 0.0021(3) 0.0003(3) 0.0009(3)
    Cl1 0.0185(6) 0.0204(6) 0.0263(6) 0.0020(5) 0.0062(5) -0.0021(4)
    Cl2 0.0148(6) 0.0177(5) 0.0223(5) 0.0032(4) 0.0025(4) 0.0014(4)
    Cl3 0.0173(6) 0.0194(6) 0.0200(5) 0.0041(4) 0.0040(4) 0.0013(4)
    Cl4 0.0244(6) 0.0255(6) 0.0237(6) 0.0007(5) 0.0069(5) -0.0036(5)
    N1 0.026(2) 0.025(2) 0.0202(19) 0.0022(18) 0.0055(17) 0.0034(16)
    N2 0.036(3) 0.024(2) 0.035(2) 0.008(2) 0.006(2) 0.0108(19)
    N3 0.017(2) 0.016(2) 0.030(2) 0.0015(16) 0.0058(17) 0.0050(16)
    N4 0.011(2) 0.036(3) 0.046(3) 0.0024(18) 0.0052(19) 0.012(2)
    N5 0.016(2) 0.028(2) 0.030(2) 0.0015(18) 0.0011(17) -0.0047(18)
    N6 0.016(2) 0.042(3) 0.038(2) 0.006(2) 0.0026(19) 0.003(2)
    N7 0.031(3) 0.030(2) 0.027(2) 0.006(2) -0.0024(19) 0.0121(18)
    C11 0.119(7) 0.097(7) 0.067(5) 0.025(6) 0.014(5) 0.049(5)
    N8' 0.119(7) 0.097(7) 0.067(5) 0.025(6) 0.014(5) 0.049(5)
    C1 0.037(3) 0.021(3) 0.028(3) 0.012(2) 0.013(2) 0.007(2)
    C2 0.081(5) 0.034(3) 0.030(3) 0.019(3) 0.028(3) 0.008(2)
    C3 0.065(4) 0.035(3) 0.029(3) 0.004(3) 0.019(3) 0.010(2)
    C4 0.020(3) 0.027(3) 0.036(3) 0.006(2) 0.007(2) 0.009(2)
    C5 0.021(3) 0.031(3) 0.048(3) -0.005(2) 0.008(2) 0.008(2)
    C6 0.020(3) 0.022(3) 0.040(3) 0.004(2) 0.008(2) 0.004(2)
    C7 0.020(3) 0.030(3) 0.026(2) 0.007(2) 0.003(2) 0.002(2)
    C8 0.026(3) 0.052(4) 0.069(4) -0.004(3) 0.004(3) -0.025(3)
    C9 0.033(4) 0.045(4) 0.081(5) -0.009(3) 0.017(3) -0.038(3)
    C10 0.103(7) 0.069(5) 0.053(4) 0.032(5) 0.025(4) 0.031(4)
    N8 0.076(6) 0.059(5) 0.087(7) 0.011(4) -0.011(5) 0.033(5)
    C11' 0.076(6) 0.059(5) 0.087(7) 0.011(4) -0.011(5) 0.033(5)
    C12 0.075(6) 0.087(7) 0.091(6) -0.005(5) -0.014(5) 0.050(6)
    O1 0.111(10) 0.106(9) 0.117(9) 0.045(7) 0.025(8) 0.015(7)
    C13 0.145(17) 0.109(13) 0.043(8) 0.071(12) 0.023(9) 0.009(8)
    C14 0.15(2) 0.18(2) 0.097(14) 0.066(17) 0.072(15) 0.041(15)
_geom_special_details
;
All e.s.d.'s (except the e.s.d. in the dihedral angle between two l.s. planes)
are estimated using the full covariance matrix. The cell e.s.d.'s are taken
into account individually in the estimation of e.s.d.'s in distances, angles
and torsion angles; correlations between e.s.d.'s in cell parameters are only
used when they are defined by crystal symmetry. An approximate (isotropic)
treatment of cell e.s.d.'s is used for estimating e.s.d.'s involving l.s.
planes.
;
loop_
    _geom_bond_atom_site_label_1
    _geom_bond_atom_site_label_2
    _geom_bond_site_symmetry_2
    _geom_bond_distance
    _geom_bond_publ_flag
    Mn1 N3 . 2.186(4) ?
    Mn1 N1 . 2.196(4) ?
    Mn1 Cl1 . 2.5328(13) ?
    Mn1 Cl3 . 2.5636(13) ?
    Mn1 Cl2 . 2.6332(13) ?
    Mn1 Cl2 2_556 2.6841(13) ?
    Mn2 N7 . 2.192(4) ?
    Mn2 N5 . 2.208(4) ?
    Mn2 Cl4 . 2.4784(14) ?
    Mn2 Cl3 . 2.6033(13) ?
    Mn2 Cl1 2_556 2.6121(14) ?
    Mn2 Cl2 2_556 2.6498(13) ?
    Cl1 Mn2 2_556 2.6121(14) ?
    Cl2 Mn2 2_556 2.6498(13) ?
    Cl2 Mn1 2_556 2.6841(13) ?
    N1 C1 . 1.311(6) ?
    N1 C2 . 1.364(6) ?
    N2 C1 . 1.329(6) ?
    N2 C3 . 1.349(7) ?
    N2 H2A . 0.8800 ?
    N3 C4 . 1.316(6) ?
    N3 C6 . 1.382(6) ?
    N4 C4 . 1.338(6) ?
    N4 C5 . 1.341(7) ?
    N4 H6A . 0.8800 ?
    N5 C7 . 1.319(6) ?
    N5 C9 . 1.378(7) ?
    N6 C7 . 1.332(6) ?
    N6 C8 . 1.349(7) ?
    N6 H10A . 0.8800 ?
    N7 C10 . 1.308(8) ?
    N7 C12 . 1.405(10) ?
    C11 C10 . 1.387(10) ?
    C11 N8 . 1.436(11) ?
    C11 H11 . 0.9500 ?
    C1 H1A . 0.9500 ?
    C2 C3 . 1.338(8) ?
    C2 H4B . 0.9500 ?
    C3 H3B . 0.9500 ?
    C4 H5A . 0.9500 ?
    C5 C6 . 1.355(7) ?
    C5 H7B . 0.9500 ?
    C6 H8A . 0.9500 ?
    C7 H9A . 0.9500 ?
    C8 C9 . 1.353(8) ?
    C8 H11A . 0.9500 ?
    C9 H12B . 0.9500 ?
    C10 H13A . 0.9500 ?
    N8 C12 . 1.345(10) ?
    N8 H8 . 0.8800 ?
    C12 H16A . 0.9500 ?
    O1 C14 . 1.356(18) ?
    C13 C14 . 1.13(2) ?
    C13 H17A . 0.9800 ?
    C13 H18B . 0.9800 ?
    C13 H19C . 0.9800 ?
    C14 H20A . 0.9900 ?
    C14 H21B . 0.9900 ?
loop_
    _geom_angle_atom_site_label_1
    _geom_angle_atom_site_label_2
    _geom_angle_atom_site_label_3
    _geom_angle_site_symmetry_1
    _geom_angle_site_symmetry_3
    _geom_angle
    _geom_angle_publ_flag
    N3 Mn1 N1 . . 92.56(14) ?
    N3 Mn1 Cl1 . . 92.29(10) ?
    N1 Mn1 Cl1 . . 95.12(11) ?
    N3 Mn1 Cl3 . . 92.37(10) ?
    N1 Mn1 Cl3 . . 90.64(11) ?
    Cl1 Mn1 Cl3 . . 172.42(5) ?
    N3 Mn1 Cl2 . . 171.84(10) ?
    N1 Mn1 Cl2 . . 95.45(11) ?
    Cl1 Mn1 Cl2 . . 85.48(4) ?
    Cl3 Mn1 Cl2 . . 89.08(4) ?
    N3 Mn1 Cl2 . 2_556 90.21(10) ?
    N1 Mn1 Cl2 . 2_556 174.19(11) ?
    Cl1 Mn1 Cl2 . 2_556 89.87(4) ?
    Cl3 Mn1 Cl2 . 2_556 84.14(4) ?
    Cl2 Mn1 Cl2 . 2_556 81.95(4) ?
    N7 Mn2 N5 . . 89.13(16) ?
    N7 Mn2 Cl4 . . 94.57(12) ?
    N5 Mn2 Cl4 . . 94.27(11) ?
    N7 Mn2 Cl3 . . 173.40(12) ?
    N5 Mn2 Cl3 . . 91.82(11) ?
    Cl4 Mn2 Cl3 . . 91.88(4) ?
    N7 Mn2 Cl1 . 2_556 88.65(12) ?
    N5 Mn2 Cl1 . 2_556 173.48(11) ?
    Cl4 Mn2 Cl1 . 2_556 92.01(4) ?
    Cl3 Mn2 Cl1 . 2_556 89.69(4) ?
    N7 Mn2 Cl2 . 2_556 89.40(12) ?
    N5 Mn2 Cl2 . 2_556 90.27(11) ?
    Cl4 Mn2 Cl2 . 2_556 174.01(5) ?
    Cl3 Mn2 Cl2 . 2_556 84.06(4) ?
    Cl1 Mn2 Cl2 2_556 2_556 83.58(4) ?
    Mn1 Cl1 Mn2 . 2_556 97.01(4) ?
    Mn1 Cl2 Mn2 . 2_556 93.69(4) ?
    Mn1 Cl2 Mn1 . 2_556 98.05(4) ?
    Mn2 Cl2 Mn1 2_556 2_556 93.71(4) ?
    Mn1 Cl3 Mn2 . . 97.74(4) ?
    C1 N1 C2 . . 104.0(4) ?
    C1 N1 Mn1 . . 130.2(3) ?
    C2 N1 Mn1 . . 125.4(4) ?
    C1 N2 C3 . . 107.1(4) ?
    C1 N2 H2A . . 126.4 ?
    C3 N2 H2A . . 126.4 ?
    C4 N3 C6 . . 105.2(4) ?
    C4 N3 Mn1 . . 128.8(3) ?
    C6 N3 Mn1 . . 125.9(3) ?
    C4 N4 C5 . . 107.7(4) ?
    C4 N4 H6A . . 126.2 ?
    C5 N4 H6A . . 126.2 ?
    C7 N5 C9 . . 105.0(4) ?
    C7 N5 Mn2 . . 128.7(3) ?
    C9 N5 Mn2 . . 125.9(4) ?
    C7 N6 C8 . . 108.2(5) ?
    C7 N6 H10A . . 125.9 ?
    C8 N6 H10A . . 125.9 ?
    C10 N7 C12 . . 107.3(6) ?
    C10 N7 Mn2 . . 126.6(5) ?
    C12 N7 Mn2 . . 126.1(5) ?
    C10 C11 N8 . . 104.1(7) ?
    C10 C11 H11 . . 128.0 ?
    N8 C11 H11 . . 128.0 ?
    N1 C1 N2 . . 112.2(4) ?
    N1 C1 H1A . . 123.9 ?
    N2 C1 H1A . . 123.9 ?
    C3 C2 N1 . . 110.8(5) ?
    C3 C2 H4B . . 124.6 ?
    N1 C2 H4B . . 124.6 ?
    C2 C3 N2 . . 105.9(5) ?
    C2 C3 H3B . . 127.0 ?
    N2 C3 H3B . . 127.0 ?
    N3 C4 N4 . . 111.4(4) ?
    N3 C4 H5A . . 124.3 ?
    N4 C4 H5A . . 124.3 ?
    N4 C5 C6 . . 107.0(5) ?
    N4 C5 H7B . . 126.5 ?
    C6 C5 H7B . . 126.5 ?
    C5 C6 N3 . . 108.8(5) ?
    C5 C6 H8A . . 125.6 ?
    N3 C6 H8A . . 125.6 ?
    N5 C7 N6 . . 111.2(4) ?
    N5 C7 H9A . . 124.4 ?
    N6 C7 H9A . . 124.4 ?
    N6 C8 C9 . . 106.0(5) ?
    N6 C8 H11A . . 127.0 ?
    C9 C8 H11A . . 127.0 ?
    C8 C9 N5 . . 109.6(5) ?
    C8 C9 H12B . . 125.2 ?
    N5 C9 H12B . . 125.2 ?
    N7 C10 C11 . . 112.0(8) ?
    N7 C10 H13A . . 124.0 ?
    C11 C10 H13A . . 124.0 ?
    C12 N8 C11 . . 107.9(8) ?
    C12 N8 H8 . . 126.1 ?
    C11 N8 H8 . . 126.1 ?
    N8 C12 N7 . . 108.7(9) ?
    N8 C12 H16A . . 125.7 ?
    N7 C12 H16A . . 125.7 ?
    C13 C14 O1 . . 125(2) ?
    C13 C14 H20A . . 106.1 ?
    O1 C14 H20A . . 106.1 ?
    C13 C14 H21B . . 106.1 ?
    O1 C14 H21B . . 106.1 ?
    H20A C14 H21B . . 106.3 ?
loop_
    _geom_torsion_atom_site_label_1
    _geom_torsion_atom_site_label_2
    _geom_torsion_atom_site_label_3
    _geom_torsion_atom_site_label_4
    _geom_torsion_site_symmetry_1
    _geom_torsion_site_symmetry_2
    _geom_torsion_site_symmetry_3
    _geom_torsion_site_symmetry_4
    _geom_torsion
    _geom_torsion_publ_flag
    N3 Mn1 Cl1 Mn2 . . . 2_556 175.98(10) ?
    N1 Mn1 Cl1 Mn2 . . . 2_556 -91.24(11) ?
    Cl2 Mn1 Cl1 Mn2 . . . 2_556 3.85(4) ?
    Cl2 Mn1 Cl1 Mn2 2_556 . . 2_556 85.78(4) ?
    N1 Mn1 Cl2 Mn2 . . . 2_556 90.95(11) ?
    Cl1 Mn1 Cl2 Mn2 . . . 2_556 -3.77(4) ?
    Cl3 Mn1 Cl2 Mn2 . . . 2_556 -178.49(4) ?
    Cl2 Mn1 Cl2 Mn2 2_556 . . 2_556 -94.28(4) ?
    N1 Mn1 Cl2 Mn1 . . . 2_556 -174.77(11) ?
    Cl1 Mn1 Cl2 Mn1 . . . 2_556 90.51(4) ?
    Cl3 Mn1 Cl2 Mn1 . . . 2_556 -84.21(4) ?
    Cl2 Mn1 Cl2 Mn1 2_556 . . 2_556 0.0 ?
    N3 Mn1 Cl3 Mn2 . . . . -85.49(10) ?
    N1 Mn1 Cl3 Mn2 . . . . -178.08(11) ?
    Cl2 Mn1 Cl3 Mn2 . . . . 86.47(4) ?
    Cl2 Mn1 Cl3 Mn2 2_556 . . . 4.47(4) ?
    N5 Mn2 Cl3 Mn1 . . . . 85.55(11) ?
    Cl4 Mn2 Cl3 Mn1 . . . . 179.89(5) ?
    Cl1 Mn2 Cl3 Mn1 2_556 . . . -88.11(4) ?
    Cl2 Mn2 Cl3 Mn1 2_556 . . . -4.53(4) ?
    N3 Mn1 N1 C1 . . . . -89.6(5) ?
    Cl1 Mn1 N1 C1 . . . . 177.8(4) ?
    Cl3 Mn1 N1 C1 . . . . 2.8(4) ?
    Cl2 Mn1 N1 C1 . . . . 91.9(4) ?
    N3 Mn1 N1 C2 . . . . 82.0(5) ?
    Cl1 Mn1 N1 C2 . . . . -10.5(5) ?
    Cl3 Mn1 N1 C2 . . . . 174.4(5) ?
    Cl2 Mn1 N1 C2 . . . . -96.5(5) ?
    N1 Mn1 N3 C4 . . . . -117.3(4) ?
    Cl1 Mn1 N3 C4 . . . . -22.1(4) ?
    Cl3 Mn1 N3 C4 . . . . 151.9(4) ?
    Cl2 Mn1 N3 C4 2_556 . . . 67.8(4) ?
    N1 Mn1 N3 C6 . . . . 67.3(4) ?
    Cl1 Mn1 N3 C6 . . . . 162.5(4) ?
    Cl3 Mn1 N3 C6 . . . . -23.4(4) ?
    Cl2 Mn1 N3 C6 2_556 . . . -107.6(4) ?
    N7 Mn2 N5 C7 . . . . 72.7(4) ?
    Cl4 Mn2 N5 C7 . . . . 167.2(4) ?
    Cl3 Mn2 N5 C7 . . . . -100.8(4) ?
    Cl2 Mn2 N5 C7 2_556 . . . -16.7(4) ?
    N7 Mn2 N5 C9 . . . . -98.3(5) ?
    Cl4 Mn2 N5 C9 . . . . -3.8(5) ?
    Cl3 Mn2 N5 C9 . . . . 88.3(5) ?
    Cl2 Mn2 N5 C9 2_556 . . . 172.3(5) ?
    N5 Mn2 N7 C10 . . . . 110.9(6) ?
    Cl4 Mn2 N7 C10 . . . . 16.7(6) ?
    Cl1 Mn2 N7 C10 2_556 . . . -75.2(6) ?
    Cl2 Mn2 N7 C10 2_556 . . . -158.8(6) ?
    N5 Mn2 N7 C12 . . . . -68.0(5) ?
    Cl4 Mn2 N7 C12 . . . . -162.2(5) ?
    Cl1 Mn2 N7 C12 2_556 . . . 105.9(5) ?
    Cl2 Mn2 N7 C12 2_556 . . . 22.3(5) ?
    C2 N1 C1 N2 . . . . -0.6(6) ?
    Mn1 N1 C1 N2 . . . . 172.4(3) ?
    C3 N2 C1 N1 . . . . 0.4(6) ?
    C1 N1 C2 C3 . . . . 0.6(7) ?
    Mn1 N1 C2 C3 . . . . -172.9(4) ?
    N1 C2 C3 N2 . . . . -0.4(8) ?
    C1 N2 C3 C2 . . . . 0.0(7) ?
    C6 N3 C4 N4 . . . . 0.4(5) ?
    Mn1 N3 C4 N4 . . . . -175.7(3) ?
    C5 N4 C4 N3 . . . . -0.6(6) ?
    C4 N4 C5 C6 . . . . 0.5(6) ?
    N4 C5 C6 N3 . . . . -0.2(6) ?
    C4 N3 C6 C5 . . . . -0.1(5) ?
    Mn1 N3 C6 C5 . . . . 176.2(3) ?
    C9 N5 C7 N6 . . . . 0.8(6) ?
    Mn2 N5 C7 N6 . . . . -171.6(3) ?
    C8 N6 C7 N5 . . . . -0.7(6) ?
    C7 N6 C8 C9 . . . . 0.3(8) ?
    N6 C8 C9 N5 . . . . 0.2(9) ?
    C7 N5 C9 C8 . . . . -0.6(8) ?
    Mn2 N5 C9 C8 . . . . 172.1(5) ?
    C12 N7 C10 C11 . . . . -2.1(9) ?
    Mn2 N7 C10 C11 . . . . 178.9(5) ?
    N8 C11 C10 N7 . . . . 1.7(10) ?
    C10 C11 N8 C12 . . . . -0.6(10) ?
    C11 N8 C12 N7 . . . . -0.6(9) ?
    C10 N7 C12 N8 . . . . 1.6(9) ?
    Mn2 N7 C12 N8 . . . . -179.3(5) ?
loop_
    _geom_hbond_atom_site_label_D
    _geom_hbond_atom_site_label_H
    _geom_hbond_atom_site_label_A
    _geom_hbond_site_symmetry_A
    _geom_hbond_distance_DH
    _geom_hbond_distance_HA
    _geom_hbond_distance_DA
    _geom_hbond_angle_DHA
    N8 H8 O1 1_545 0.88 2.09 2.865(15) 146.6
    N4 H6A Cl3 1_655 0.88 2.49 3.289(4) 151.6
    N6 H10A Cl4 1_655 0.88 2.48 3.247(4) 145.9
    N2 H2A Cl4 2_566 0.88 2.55 3.292(4) 142.7
data_New_Global_Publ_Block
_journal_date_recd_electronic     2008-09-08
_journal_date_accepted     2008-09-11
_journal_name_full     'Acta Crystallographica, Section E'
_journal_year     2008
_journal_volume     64
_journal_issue     10
_journal_page_first     m1276
_journal_page_last     m1277
_journal_paper_category     QM
_journal_coeditor_code     SG2263
_publ_contact_author_name     'Christopher J. Adams'
_publ_contact_author_address
;
School of Chemistry
University of Bristol
Bristol
BS8 1TS
UK
;
_publ_contact_author_email     'C.J.Adams@bris.ac.uk'
_publ_contact_author_fax     ?
_publ_contact_author_phone     '0117 928 8141'
_publ_section_title
;
A tetranuclear chloro-bridged manganese(II) cluster with imidazole ligands
;
_publ_section_title_footnote     .
loop_
    _publ_author_name
    _publ_author_footnote
    _publ_author_address
    'Kurawa, Mukhtar A.'
;
?
;
;
School of Chemistry
University of Bristol
Bristol
BS8 1TS
UK
;
    'Adams, Christopher J.' .
;
School of Chemistry
University of Bristol
Bristol
BS8 1TS
UK
;
    'Orpen, A. Guy' .
;
School of Chemistry
University of Bristol
Bristol
BS8 1TS
UK
;
