# Supplementary material for: A tetra­nuclear chlorido-bridged manganese(II) cluster with imidazole ligands
Source: Acta Crystallogr Sect E Struct Rep Online. 2008 Sep 20;64(Pt 10):m1276–7. doi: 10.1107/S1600536808029139 (PMC2959378; doi:10.1107/S1600536808029139)
Supplement: Supplementary file 2 [file e-64-m1276-Isup2.hkl]

# 
# h,k,l, Fc-squared, Fo-squared, sigma(Fo-squared) and status flag 
# 
data_I
_shelx_title ' mak251m in P1               New: P-1' 
_shelx_refln_list_code          4 
_shelx_F_calc_maximum      238.70 
_exptl_crystal_F_000       545.61 
_reflns_d_resolution_high  0.7691 
 
loop_ 
 _symmetry_equiv_pos_as_xyz 
 'x, y, z' 
 '-x, -y, -z' 
 
_cell_length_a     8.4763 
_cell_length_b    10.6960 
_cell_length_c    12.7640 
_cell_angle_alpha  99.206 
_cell_angle_beta  105.706 
_cell_angle_gamma  96.187 
 
_shelx_F_squared_multiplier     1.000 
 
loop_ 
 _refln_index_h 
 _refln_index_k 
 _refln_index_l 
 _refln_F_squared_calc 
 _refln_F_squared_meas 
 _refln_F_squared_sigma 
 _refln_observed_status 
   1   0   0     8871.91     8643.67    353.75 o 
   2   0   0     3328.64     3613.12    118.92 o 
   3   0   0     2540.02     2579.67    108.18 o 
   4   0   0     4430.86     4988.73    349.96 o 
   5   0   0      167.23      164.96     18.26 o 
   6   0   0      782.22      722.81     47.78 o 
   7   0   0       15.10       38.95     17.73 o 
   8   0   0        3.82       32.15     25.02 o 
   9   0   0      183.50      151.88     34.12 o 
  10   0   0      156.38      128.18     57.86 o 
 -10   1   0       22.57       59.61     37.13 o 
  -9   1   0        3.00      -35.84     51.67 o 
  -8   1   0      350.07      356.00     37.77 o 
  -7   1   0       33.42       80.69     18.99 o 
  -6   1   0      429.38      440.51     23.65 o 
  -5   1   0      220.85      230.34     22.15 o 
  -4   1   0      956.51      917.72     31.34 o 
  -3   1   0        2.87       19.67      7.68 o 
  -2   1   0      459.56      624.48     17.69 o 
  -1   1   0     9802.53     9491.70    203.06 o 
   0   1   0     6449.44     6009.80    162.48 o 
   1   1   0      335.43      368.65     12.42 o 
   2   1   0    49961.41    58223.38   1821.64 o 
   3   1   0    42011.77    46536.30   1185.23 o 
   4   1   0     3720.14     4032.55     93.96 o 
   5   1   0      314.66      284.16     17.86 o 
   6   1   0     1768.90     1804.76     69.47 o 
   7   1   0     1409.86     1418.81     91.64 o 
   8   1   0       26.89       22.36     27.94 o 
   9   1   0       46.47      -45.25     47.06 o 
  10   1   0       24.22      -21.31     52.46 o 
 -10   2   0     1402.12     1174.76     64.50 o 
  -9   2   0      422.76      416.44     44.02 o 
  -8   2   0       13.57        2.69     23.77 o 
  -7   2   0      414.81      425.88     30.42 o 
  -6   2   0       15.89       28.20     14.43 o 
  -5   2   0      630.13      677.51     25.92 o 
  -4   2   0       40.27      101.31     11.83 o 
  -3   2   0     1469.87     1829.67     45.07 o 
  -2   2   0     3994.68     4628.07    122.80 o 
  -1   2   0     2562.71     2773.41    107.58 o 
   0   2   0     5422.72     5186.00    154.26 o 
   1   2   0      435.83      388.84     10.45 o 
   2   2   0    15456.73    17394.45    563.68 o 
   3   2   0     2470.95     2988.06     77.56 o 
   4   2   0     1388.53     1415.20     38.75 o 
   5   2   0     7716.43     8137.92    198.67 o 
   6   2   0     2753.13     2760.92     89.80 o 
   7   2   0     1764.12     1654.54     63.26 o 
   8   2   0      159.03      183.65     40.83 o 
  10   2   0      139.77      156.85     63.57 o 
 -10   3   0       92.95      224.62     70.70 o 
  -9   3   0      523.18      420.80     53.06 o 
  -8   3   0     6724.25     6573.41    188.41 o 
  -7   3   0     2704.24     2404.18     78.85 o 
  -6   3   0     1163.53     1101.58     44.55 o 
  -5   3   0      985.80      950.48     29.74 o 
  -4   3   0     1372.97     1402.49     36.83 o 
  -3   3   0       74.62       53.47     11.30 o 
  -2   3   0      256.09      234.72     20.56 o 
  -1   3   0      321.96      242.80      8.67 o 
   0   3   0     4809.43     4587.49    111.84 o 
   1   3   0      900.87     1046.74     30.78 o 
   2   3   0       32.22       47.15      6.74 o 
   3   3   0     2552.77     2885.09     88.17 o 
   4   3   0     2125.18     2121.14     53.55 o 
   5   3   0     1756.40     1943.13     51.46 o 
   6   3   0      353.27      341.41     26.59 o 
   7   3   0      348.25      419.38     47.73 o 
   8   3   0      429.53      414.65     55.99 o 
   9   3   0      414.04      531.50     72.95 o 
  -9   4   0     1790.61     1587.32     68.35 o 
  -8   4   0     3127.43     3208.98    102.35 o 
  -7   4   0      109.96      100.37     24.13 o 
  -6   4   0     2712.57     2600.52     83.14 o 
  -5   4   0    15425.28    15687.33    410.73 o 
  -4   4   0     3705.56     3628.08    102.71 o 
  -3   4   0      852.02      847.25     49.95 o 
  -2   4   0     3351.57     3228.50     73.36 o 
  -1   4   0     3680.32     3127.88     62.85 o 
   0   4   0      135.33      172.54      9.66 o 
   1   4   0      419.35      484.06     15.11 o 
   2   4   0      276.79      311.01     17.42 o 
   3   4   0        5.29       31.08      8.83 o 
   4   4   0      126.19      117.69     12.02 o 
   5   4   0      711.36      750.78     34.43 o 
   6   4   0      377.58      331.87     47.28 o 
   7   4   0      383.58      384.70     55.84 o 
   8   4   0       88.24      102.37     50.36 o 
   9   4   0       27.77       33.92     54.94 o 
  -9   5   0      416.88      418.10     69.87 o 
  -8   5   0       97.90       64.04     30.18 o 
  -7   5   0      295.52      296.87     29.87 o 
  -6   5   0     7030.12     7365.90    203.58 o 
  -5   5   0     5444.20     5325.76    149.37 o 
  -4   5   0       31.09        3.22     20.83 o 
  -3   5   0     5257.44     5313.55    199.29 o 
  -2   5   0    11469.54    10665.30    231.56 o 
  -1   5   0     6066.72     5558.21    109.33 o 
   0   5   0      215.46      251.49     15.16 o 
   1   5   0     2320.92     2152.95     46.77 o 
   2   5   0     2734.27     2788.54     59.13 o 
   3   5   0        5.77       37.96     10.54 o 
   4   5   0        7.67        3.51     11.66 o 
   5   5   0       32.58       26.27     31.60 o 
   6   5   0       45.43       51.03     34.15 o 
   7   5   0      195.39      210.21     46.08 o 
   8   5   0       96.57      -22.14     50.28 o 
   9   5   0       18.94       59.06     61.39 o 
 -10   6   0        2.33       67.92     67.54 o 
  -9   6   0      135.33      141.02     63.27 o 
  -8   6   0      116.49       91.95     30.64 o 
  -7   6   0      126.28      102.63     28.53 o 
  -6   6   0      263.30      362.08     32.09 o 
  -5   6   0      195.59      273.99     26.07 o 
  -4   6   0      906.46      992.48     39.89 o 
  -3   6   0    10468.78    10566.50    279.36 o 
  -2   6   0     2000.18     1930.19     48.81 o 
  -1   6   0      107.35      119.67     10.76 o 
   0   6   0     2761.50     2671.60     73.60 o 
   1   6   0     5052.56     4877.14     98.48 o 
   2   6   0     1884.69     1752.59     46.61 o 
   3   6   0      565.95      528.19     22.23 o 
   4   6   0      395.05      525.95     45.93 o 
   5   6   0      464.36      477.91     53.89 o 
   6   6   0        5.82      -43.68     44.80 o 
   7   6   0       36.77       38.13     53.89 o 
   8   6   0       33.51       80.83     65.22 o 
  -9   7   0       52.64       60.87     58.99 o 
  -8   7   0       59.05       76.40     47.36 o 
  -7   7   0       11.43       12.85     25.37 o 
  -6   7   0       56.72       62.39     22.62 o 
  -5   7   0      195.25      178.12     22.83 o 
  -4   7   0       27.80       38.11     22.40 o 
  -3   7   0       85.49       50.26     15.01 o 
  -2   7   0       25.74       13.59     12.32 o 
  -1   7   0     2446.50     2466.45     63.86 o 
   0   7   0     1122.93     1136.77     29.97 o 
   1   7   0      910.88      918.12     26.76 o 
   2   7   0      150.10      190.77     17.67 o 
   3   7   0      744.03      740.70     35.55 o 
   4   7   0      990.29      882.43     68.67 o 
   5   7   0       68.52      107.77     41.80 o 
   6   7   0       14.49       23.64     44.65 o 
   7   7   0       53.73       59.59     52.76 o 
   8   7   0       13.91       78.20     61.32 o 
  -9   8   0      688.34      676.42     83.53 o 
  -8   8   0       71.75       61.92     53.89 o 
  -7   8   0      208.28      268.38     53.81 o 
  -6   8   0      310.01      263.97     46.94 o 
  -5   8   0       23.41       47.66     30.32 o 
  -4   8   0      105.96      138.98     21.96 o 
  -3   8   0      323.18      404.55     49.53 o 
  -2   8   0      246.81      236.09     19.64 o 
  -1   8   0       14.41       43.82     16.96 o 
   0   8   0       45.70       72.69     13.46 o 
   1   8   0       90.56       88.50     19.88 o 
   2   8   0      244.30      284.80     28.05 o 
   3   8   0       30.05        7.81     36.77 o 
   4   8   0      118.32      132.54     40.08 o 
   5   8   0       36.03       15.84     48.41 o 
   6   8   0       42.16       18.91     59.36 o 
   7   8   0       11.05       -7.28     66.64 o 
  -9   9   0       43.09       57.04     68.97 o 
  -8   9   0      659.60      668.24     80.00 o 
  -7   9   0     1276.30     1274.56     90.21 o 
  -6   9   0     1213.12     1229.31     80.98 o 
  -5   9   0      111.71      128.15     39.93 o 
  -4   9   0      310.65      315.45     30.39 o 
  -3   9   0      738.19      621.57     87.51 o 
  -2   9   0      123.85      158.34     27.92 o 
  -1   9   0       62.39       88.78     18.62 o 
   0   9   0      232.17      257.05     27.68 o 
   1   9   0       24.85       22.08     22.05 o 
   2   9   0        4.15       12.92     23.75 o 
   3   9   0        1.01       -6.53     41.43 o 
   4   9   0        0.94      -46.68     46.68 o 
   5   9   0        3.46       13.06     51.41 o 
   6   9   0        2.22       -8.63     56.96 o 
  -8  10   0     1377.79     1326.95     94.56 o 
  -7  10   0     1208.43     1128.52     82.18 o 
  -6  10   0       16.30       67.39     45.93 o 
  -5  10   0      296.05      369.91     36.76 o 
  -4  10   0     1615.12     1539.33     62.37 o 
  -3  10   0      428.47      354.55     31.81 o 
  -2  10   0      201.26      182.65     28.40 o 
  -1  10   0      317.54      335.26     32.80 o 
   0  10   0      643.55      641.12     38.98 o 
   1  10   0       31.29       54.89     24.99 o 
   2  10   0       69.65       74.37     48.33 o 
   3  10   0        7.94       68.07     45.78 o 
   4  10   0        0.97       -1.65     51.63 o 
   5  10   0        9.49      -54.94     63.94 o 
  -7  11   0        1.79      -10.81     60.41 o 
  -6  11   0      452.71      431.68     69.27 o 
  -5  11   0      636.69      654.88     67.84 o 
  -4  11   0      558.74      553.84     40.10 o 
  -3  11   0       11.42       -8.00     27.77 o 
  -2  11   0      179.11      171.04     29.65 o 
  -1  11   0      674.74      659.73     43.12 o 
   0  11   0       19.27       57.87     25.76 o 
   1  11   0       42.72       53.96     43.83 o 
   2  11   0      145.64      250.74     52.46 o 
   3  11   0       53.07      -19.51     55.84 o 
   4  11   0        1.48       77.38     59.59 o 
  -6  12   0        9.12       37.22     54.79 o 
  -5  12   0      115.75      122.63     49.16 o 
  -4  12   0        6.49       10.51     46.83 o 
  -3  12   0       89.31       97.13     32.45 o 
  -2  12   0       85.56       50.82     30.54 o 
  -1  12   0       82.09       37.69     55.84 o 
   0  12   0        0.03        6.40     31.52 o 
   1  12   0       67.89       38.88     53.89 o 
   2  12   0        6.77        3.53     51.33 o 
   3  12   0        6.19        9.61     63.19 o 
  -4  13   0       31.48      120.30     57.56 o 
  -3  13   0       13.58       -4.13     48.71 o 
  -2  13   0       28.81       41.71     35.24 o 
  -1  13   0        9.05       35.60     32.42 o 
   0  13   0        5.16       62.89     58.91 o 
   1  13   0        0.12      -53.74     53.74 o 
  -2 -13   1      528.56      542.46     75.65 o 
  -1 -13   1     1176.85     1306.08     90.88 o 
   0 -13   1      343.65      420.88     67.47 o 
   1 -13   1       29.89       39.73     33.70 o 
   2 -13   1      729.14      638.82     65.37 o 
   3 -13   1      408.53      416.15     68.60 o 
   4 -13   1      185.81      170.96     56.29 o 
   5 -13   1       26.24       71.97     55.84 o 
  -3 -12   1      101.20       55.76     65.29 o 
  -2 -12   1      295.94      362.11     57.04 o 
  -1 -12   1      139.79      231.15     57.86 o 
   0 -12   1       88.54       64.33     75.16 o 
   1 -12   1     2900.03     2869.24    157.94 o 
   2 -12   1     1981.81     1929.03     74.64 o 
   3 -12   1      881.82      733.08     66.12 o 
   4 -12   1      318.00      428.98     58.16 o 
   5 -12   1      978.84      824.12     81.88 o 
   6 -12   1      604.38      742.46     83.23 o 
  -5 -11   1       89.51      160.76     69.35 o 
  -4 -11   1       14.38       64.17     55.61 o 
  -3 -11   1      101.12       58.76     53.36 o 
  -2 -11   1      584.28      690.53     72.27 o 
  -1 -11   1       29.76       -6.15     40.30 o 
   0 -11   1       90.98      127.70     25.05 o 
   1 -11   1      519.03      502.20     82.37 o 
   2 -11   1      201.04      224.32     48.67 o 
   3 -11   1      405.82      426.64     36.17 o 
   4 -11   1     4757.82     4703.57    207.06 o 
   5 -11   1     1837.01     1816.27    105.67 o 
   6 -11   1      560.67      454.57     62.74 o 
   7 -11   1      383.40      406.99     68.37 o 
  -6 -10   1       23.05       41.88     63.64 o 
  -5 -10   1      155.72      192.65     60.19 o 
  -4 -10   1      665.70      645.65     76.18 o 
  -3 -10   1       67.51       97.79     44.73 o 
  -2 -10   1      515.62      455.93     59.81 o 
  -1 -10   1      106.64      147.36     22.03 o 
   0 -10   1      246.17      323.77     27.17 o 
   1 -10   1        1.47        2.96     20.01 o 
   2 -10   1      280.77      347.99     30.80 o 
   3 -10   1      330.67      336.92     34.36 o 
   4 -10   1      695.37      605.77     39.89 o 
   5 -10   1      102.57       29.34     40.75 o 
   6 -10   1      995.46      929.19     76.55 o 
   7 -10   1     2261.97     2114.59    123.98 o 
   8 -10   1     1348.36     1424.36    108.60 o 
  -7  -9   1      641.65      661.11     90.66 o 
  -6  -9   1     1476.75     1507.37    103.34 o 
  -5  -9   1      771.85      734.43     67.47 o 
  -4  -9   1        0.73       72.57     43.23 o 
  -3  -9   1      379.20      524.52     62.82 o 
  -2  -9   1     1472.96     1589.96     76.93 o 
  -1  -9   1      755.97      727.10     32.18 o 
   0  -9   1       55.64       67.80     15.60 o 
   1  -9   1      922.54      899.76     34.00 o 
   2  -9   1      166.58      149.55     43.87 o 
   3  -9   1       15.28       36.67     20.84 o 
   4  -9   1       62.34       82.67     23.28 o 
   5  -9   1      191.06      177.12     48.41 o 
   6  -9   1      672.79      506.43     61.92 o 
   7  -9   1      290.97      239.33     57.94 o 
   8  -9   1        0.04      110.55     59.66 o 
  -7  -8   1      893.84      780.44     74.60 o 
  -6  -8   1      378.46      352.58     58.31 o 
  -5  -8   1       27.77       24.77     46.83 o 
  -4  -8   1     5525.00     6162.23    249.76 o 
  -3  -8   1     3687.68     3893.79    164.06 o 
  -2  -8   1     3663.60     3648.68     90.94 o 
  -1  -8   1      113.28      150.74     16.20 o 
   0  -8   1     2785.58     2719.14     60.84 o 
   1  -8   1     1674.06     1574.08     39.47 o 
   2  -8   1      247.32      283.01     17.96 o 
   3  -8   1      125.80       77.77     19.66 o 
   4  -8   1      311.67      308.53     28.14 o 
   5  -8   1      419.12      398.25     38.20 o 
   6  -8   1      206.82      219.44     45.25 o 
   7  -8   1        6.26       16.44     46.31 o 
   8  -8   1       25.29       95.91     54.26 o 
   9  -8   1      135.84      119.10     65.14 o 
  -8  -7   1       78.28        0.75     63.94 o 
  -7  -7   1      229.75      243.54     60.26 o 
  -6  -7   1      140.08      137.57     49.08 o 
  -5  -7   1     1337.83     1344.29     79.63 o 
  -4  -7   1     2117.62     2226.87    106.87 o 
  -3  -7   1     1388.98     1425.59     65.56 o 
  -2  -7   1     1198.46     1271.95     33.67 o 
  -1  -7   1    13649.21    13979.18    289.67 o 
   0  -7   1     9527.13     9092.15    178.27 o 
   1  -7   1     5351.43     5288.05    143.43 o 
   2  -7   1      997.47      897.05     26.43 o 
   3  -7   1     3239.42     3211.18     94.35 o 
   4  -7   1      225.20      231.79     35.42 o 
   5  -7   1      162.88      147.61     24.94 o 
   6  -7   1        0.36        5.05     24.59 o 
   7  -7   1       90.33       61.17     49.61 o 
   8  -7   1      254.45      233.70     67.77 o 
   9  -7   1      123.45      118.58     69.27 o 
  -8  -6   1      227.22      295.62     62.07 o 
  -7  -6   1      653.05      557.32     60.56 o 
  -6  -6   1       69.34       78.43     40.08 o 
  -5  -6   1      236.66      231.83     42.55 o 
  -4  -6   1      170.10      158.15     25.40 o 
  -3  -6   1      361.84      400.46     18.00 o 
  -2  -6   1     5209.59     5159.04    104.26 o 
  -1  -6   1     3886.78     3674.06     76.26 o 
   0  -6   1     1900.45     1877.81     42.78 o 
   1  -6   1     5026.16     5085.22    119.93 o 
   2  -6   1    13365.11    12702.65    244.98 o 
   3  -6   1    12358.88    11989.81    260.83 o 
   4  -6   1      576.01      621.03     30.61 o 
   5  -6   1      411.83      438.38     29.65 o 
   6  -6   1      890.15      768.87     40.63 o 
   7  -6   1       53.77       99.74     41.80 o 
   8  -6   1        8.41        9.38     47.58 o 
   9  -6   1        4.50      -36.77     61.62 o 
  -9  -5   1       69.83      113.93     54.79 o 
  -8  -5   1        1.74      -44.20     44.20 o 
  -7  -5   1        2.58      -39.40     39.40 o 
  -6  -5   1      193.55      288.72     43.23 o 
  -5  -5   1      337.74      360.99     25.67 o 
  -4  -5   1     1039.54     1095.04     55.57 o 
  -3  -5   1      139.44      163.37     12.49 o 
  -2  -5   1      130.10      124.71     10.39 o 
  -1  -5   1       26.09       28.08      7.94 o 
   0  -5   1       14.43       43.77     11.18 o 
   1  -5   1     6844.60     6734.71    131.82 o 
   2  -5   1     6006.23     5927.76    116.62 o 
   3  -5   1       76.77       48.91      9.29 o 
   4  -5   1     2316.39     2079.83     52.57 o 
   5  -5   1     6465.48     6732.77    185.40 o 
   6  -5   1     2627.12     2504.36     83.09 o 
   7  -5   1       26.08       49.38     25.62 o 
   8  -5   1       40.30       73.55     48.26 o 
   9  -5   1       85.12      108.45     56.29 o 
  -9  -4   1     1330.93     1349.99     97.71 o 
  -8  -4   1     1919.52     2038.42    111.07 o 
  -7  -4   1     3290.70     3206.71    145.00 o 
  -6  -4   1      113.66       91.36     35.35 o 
  -5  -4   1       94.90      104.20     17.29 o 
  -4  -4   1        8.11        3.29     16.56 o 
  -3  -4   1     1592.75     1749.02     71.46 o 
  -2  -4   1       24.02       26.79      6.99 o 
  -1  -4   1     1740.33     1634.84     50.16 o 
   0  -4   1      458.02      599.80     30.28 o 
   1  -4   1      375.18      337.91     15.07 o 
   2  -4   1      160.86      146.27      9.67 o 
   3  -4   1     1762.16     1829.99     45.19 o 
   4  -4   1     1908.08     1895.92     48.00 o 
   5  -4   1     1958.28     1964.14     52.08 o 
   6  -4   1       39.58      -10.98     17.72 o 
   7  -4   1      374.41      441.51     32.05 o 
   8  -4   1      977.70      913.89     50.60 o 
   9  -4   1      159.03      204.73     65.74 o 
 -10  -3   1     1210.44     1237.04     96.89 o 
  -9  -3   1     2407.40     2363.91    122.18 o 
  -8  -3   1     1485.71     1476.60     84.13 o 
  -7  -3   1      228.66      265.64     28.19 o 
  -6  -3   1     3505.59     3624.66    181.92 o 
  -5  -3   1    10326.14    11174.31    379.41 o 
  -4  -3   1      677.88      780.65     43.71 o 
  -3  -3   1      146.98      173.84     11.12 o 
  -2  -3   1      477.97      552.91     15.24 o 
  -1  -3   1      609.50      552.68     19.87 o 
   0  -3   1     1964.96     1781.12     55.25 o 
   1  -3   1      196.86      171.73      7.88 o 
   2  -3   1     1107.33     1157.78     30.30 o 
   3  -3   1      737.43      769.65     20.30 o 
   4  -3   1        0.90       10.26      9.08 o 
   5  -3   1      224.16      252.54     15.22 o 
   6  -3   1      587.58      560.11     21.83 o 
   7  -3   1      109.92      113.02     22.31 o 
   8  -3   1      142.25      183.43     28.55 o 
 -10  -2   1       50.49       77.98     52.01 o 
  -9  -2   1      189.70      167.06     51.48 o 
  -8  -2   1       29.21       72.08     30.17 o 
  -7  -2   1     6132.62     6259.00    185.32 o 
  -6  -2   1     6181.22     6492.04    235.51 o 
  -5  -2   1     3410.33     3547.32    107.02 o 
  -4  -2   1       60.00       58.64      9.26 o 
  -3  -2   1    16388.22    18281.52    406.04 o 
  -2  -2   1     4072.81     4371.45    100.46 o 
  -1  -2   1       27.38       30.06      3.49 o 
   0  -2   1       39.62       76.42      4.92 o 
   1  -2   1     5216.18     5333.50    112.11 o 
   2  -2   1     2357.39     2128.05     43.06 o 
   3  -2   1       77.32       77.72      8.96 o 
   4  -2   1      145.77      156.66     24.51 o 
   5  -2   1        6.95       15.01     12.23 o 
   6  -2   1       90.78       89.79     21.13 o 
   7  -2   1       41.17       28.89     19.25 o 
   8  -2   1      117.72      109.04     44.70 o 
   9  -2   1        1.10       25.44     41.28 o 
  10  -2   1        1.60       31.67     62.74 o 
 -10  -1   1      255.12      153.93     61.17 o 
  -9  -1   1      494.00      474.24     42.26 o 
  -8  -1   1       16.00       26.15     30.43 o 
  -7  -1   1      148.25      148.08     26.23 o 
  -6  -1   1      938.60      928.69     28.36 o 
  -5  -1   1     1327.93     1428.13     78.06 o 
  -4  -1   1     9485.36     9598.78    317.46 o 
  -3  -1   1    16647.10    18815.56    416.57 o 
  -2  -1   1     2189.05     2261.26     53.66 o 
  -1  -1   1      215.62      415.36     12.17 o 
   0  -1   1     9666.11     6965.34    258.55 o 
   1  -1   1      456.74      755.50     16.49 o 
   2  -1   1      652.55      619.94     21.38 o 
   3  -1   1      920.82      979.25     32.45 o 
   4  -1   1     1215.71     1223.08     42.35 o 
   5  -1   1      146.46      210.89     19.65 o 
   6  -1   1        2.67       -0.47     16.94 o 
   7  -1   1       19.41       14.72     20.92 o 
   8  -1   1        0.04      -31.82     31.82 o 
   9  -1   1       29.98        8.87     40.56 o 
  10  -1   1        0.68      104.09     59.89 o 
 -10   0   1       10.48      -14.55     35.39 o 
  -9   0   1      110.98      161.42     55.87 o 
  -8   0   1      331.72      330.38     35.60 o 
  -7   0   1       85.77       70.18     21.74 o 
  -6   0   1      245.27      247.22     16.65 o 
  -5   0   1       69.60      123.92     21.38 o 
  -4   0   1     2914.82     3351.64     68.81 o 
  -3   0   1      164.83      180.97     29.35 o 
  -2   0   1     4365.89     4355.04     75.61 o 
  -1   0   1     4050.68     4816.67    139.47 o 
   0   0   1     3700.34     2893.91    114.30 o 
   1   0   1       86.90       92.17      8.48 o 
   2   0   1       72.81       46.59      7.99 o 
   3   0   1     1641.23     2306.85     66.49 o 
   4   0   1      696.72      627.19     28.80 o 
   5   0   1        0.57       32.20     14.91 o 
   6   0   1        2.57       10.66     17.20 o 
   7   0   1        6.61       24.21     18.17 o 
   8   0   1        1.35        6.43     26.64 o 
   9   0   1        1.54      -21.31     47.43 o 
  10   0   1        9.44      131.86     54.34 o 
 -10   1   1     1356.39     1226.99     66.81 o 
  -9   1   1      271.70      253.67     58.65 o 
  -8   1   1       74.69       85.22     25.14 o 
  -7   1   1       41.01       45.52     18.47 o 
  -6   1   1        4.01       21.54     17.12 o 
  -5   1   1      520.97      430.38     19.37 o 
  -4   1   1      332.49      322.26     15.48 o 
  -3   1   1      290.31      271.58     15.46 o 
  -2   1   1     1554.22     1652.57     46.46 o 
  -1   1   1     5860.22     5310.36    137.82 o 
   0   1   1      755.41      557.62     23.34 o 
   1   1   1        8.68        5.87      4.96 o 
   2   1   1     1246.12     1516.22     62.14 o 
   3   1   1        0.50       17.73     10.94 o 
   4   1   1        3.39       -3.64     12.49 o 
   5   1   1      126.83      204.67     17.44 o 
   6   1   1       18.97       18.85     17.07 o 
   7   1   1        8.13       13.79     23.99 o 
   8   1   1       42.82       35.27     37.75 o 
  10   1   1       77.71       37.52     61.69 o 
 -10   2   1      760.43      661.14     56.47 o 
  -9   2   1       58.29       31.01     42.33 o 
  -8   2   1     3106.91     2996.27    138.99 o 
  -7   2   1     1591.20     1621.40     69.98 o 
  -6   2   1      791.80      770.34     36.46 o 
  -5   2   1       34.01       59.89     14.37 o 
  -4   2   1      603.43      658.95     33.92 o 
  -3   2   1      161.96      167.35     12.73 o 
  -2   2   1      198.69      136.79     10.16 o 
  -1   2   1        4.64       38.23     10.39 o 
   0   2   1     2799.89     2360.13     63.73 o 
   1   2   1     1956.90     2145.95     59.22 o 
   2   2   1       22.25       46.38      6.43 o 
   3   2   1      147.90      159.02     15.88 o 
   4   2   1      979.14      982.64     30.50 o 
   5   2   1      464.04      442.12     28.40 o 
   6   2   1      132.76      140.84     21.25 o 
   7   2   1       13.19      -30.47     32.57 o 
   8   2   1       45.47       89.98     44.43 o 
   9   2   1      146.37      156.18     58.84 o 
 -10   3   1       21.83       30.34     36.47 o 
  -9   3   1     1010.57     1015.27     78.95 o 
  -8   3   1     3966.41     3669.04    113.06 o 
  -7   3   1      109.34      157.45     31.67 o 
  -6   3   1      112.40      144.20     36.10 o 
  -5   3   1     5167.14     5145.02    142.51 o 
  -4   3   1     1817.79     1895.61     58.36 o 
  -3   3   1     1806.02     1835.93     54.72 o 
  -2   3   1      521.27      415.00     18.04 o 
  -1   3   1      139.79      269.88     13.02 o 
   0   3   1      477.12      450.93     14.54 o 
   1   3   1        0.11       13.14      7.51 o 
   2   3   1      482.16      467.25     21.94 o 
   3   3   1      423.63      533.69     23.21 o 
   4   3   1       52.47       68.15     11.65 o 
   5   3   1       60.62       49.92     14.24 o 
   6   3   1      134.59      141.09     38.05 o 
   7   3   1      391.20      352.73     54.11 o 
   8   3   1      125.55      222.52     53.74 o 
   9   3   1       83.17       28.44     53.44 o 
 -10   4   1       85.29       77.29     43.06 o 
  -9   4   1      752.90      661.86     61.54 o 
  -8   4   1       99.34       88.64     41.09 o 
  -7   4   1       10.44      -11.29     37.52 o 
  -6   4   1     2155.91     2001.96     67.76 o 
  -5   4   1     1198.12     1230.70     57.38 o 
  -4   4   1       93.16       92.55     14.92 o 
  -3   4   1      563.35      511.58     23.47 o 
  -2   4   1     2075.83     2197.81     76.55 o 
  -1   4   1     2241.60     2337.92     66.44 o 
   0   4   1        7.00       21.71      7.38 o 
   1   4   1       10.63       14.04      9.42 o 
   2   4   1      137.39      163.19     15.95 o 
   3   4   1      129.45      195.76     13.92 o 
   4   4   1       27.83       64.73     12.11 o 
   5   4   1        0.89      -11.64     18.59 o 
   6   4   1      173.52      143.64     35.35 o 
   7   4   1       52.10       97.79     41.58 o 
   8   4   1       86.93      192.80     51.33 o 
   9   4   1       40.74      -37.07     58.84 o 
  -9   5   1      111.31       79.50     33.52 o 
  -8   5   1        6.92       -0.56     26.58 o 
  -7   5   1       49.18       51.51     25.03 o 
  -6   5   1      499.74      421.10     31.32 o 
  -5   5   1       73.32       63.58     16.86 o 
  -4   5   1        0.60       32.86     14.07 o 
  -3   5   1      301.46      285.36     20.55 o 
  -2   5   1       45.29       65.12     12.70 o 
  -1   5   1       33.44       18.76     11.41 o 
   0   5   1      174.83      173.20     12.87 o 
   1   5   1        5.58       24.01      8.56 o 
   2   5   1       22.26       36.75     17.19 o 
   3   5   1       39.65       66.13     17.11 o 
   4   5   1        0.53       -5.49     18.03 o 
   5   5   1       73.42       48.71     40.23 o 
   6   5   1       23.62       15.39     43.53 o 
   7   5   1      127.96      129.54     51.71 o 
   8   5   1      217.70      253.82     65.37 o 
  -9   6   1       49.00       47.79     45.22 o 
  -8   6   1       55.11       47.29     29.34 o 
  -7   6   1       82.37      103.65     24.61 o 
  -6   6   1        0.57        1.06     19.81 o 
  -5   6   1        8.09        7.55     16.89 o 
  -4   6   1        8.34       16.91     25.63 o 
  -3   6   1        0.48        5.04     11.89 o 
  -2   6   1      175.10      180.11     18.20 o 
  -1   6   1       23.25       14.88     13.02 o 
   0   6   1      100.80      133.65     12.82 o 
   1   6   1      104.52      103.21     18.54 o 
   2   6   1        0.03       -4.78     14.65 o 
   3   6   1      395.82      343.25     27.17 o 
   4   6   1      790.43      755.15     60.71 o 
   5   6   1      503.19      526.02     52.08 o 
   6   6   1        0.39       70.17     43.98 o 
   7   6   1      174.81      276.56     55.16 o 
   8   6   1      281.75      305.23     64.84 o 
  -9   7   1      238.64      364.36     70.62 o 
  -8   7   1       54.34       23.56     32.34 o 
  -7   7   1      112.93      139.37     30.75 o 
  -6   7   1        7.69        3.10     22.88 o 
  -5   7   1       29.49       60.11     21.58 o 
  -4   7   1        0.15       11.82     15.98 o 
  -3   7   1        0.06       -8.38     21.91 o 
  -2   7   1       15.62       16.88     13.77 o 
  -1   7   1       47.32       48.40     15.51 o 
   0   7   1        0.02       -4.44     12.79 o 
   1   7   1       54.26       67.54     16.36 o 
   2   7   1      284.68      273.09     24.28 o 
   3   7   1      170.65      235.99     25.07 o 
   4   7   1      537.77      513.19     53.44 o 
   5   7   1      135.59      106.19     51.11 o 
   6   7   1      540.89      599.19     69.12 o 
   7   7   1     1124.02     1080.49     87.51 o 
  -9   8   1       58.09       40.00     59.96 o 
  -8   8   1        8.66        4.65     51.41 o 
  -7   8   1      160.19      238.61     33.75 o 
  -6   8   1      123.01      176.82     28.82 o 
  -5   8   1       24.33       40.09     22.47 o 
  -4   8   1       45.23       41.71     21.20 o 
  -3   8   1        1.29       22.85     17.22 o 
  -2   8   1       12.69        2.48     17.12 o 
  -1   8   1        0.29      -16.40     22.74 o 
   0   8   1       94.15       83.24     18.75 o 
   1   8   1       62.32       46.52     23.57 o 
   2   8   1        5.34       28.73     21.28 o 
   3   8   1       32.08       44.35     41.65 o 
   4   8   1      128.23       92.54     44.50 o 
   5   8   1      190.92      303.42     52.16 o 
   6   8   1      305.33      312.96     61.84 o 
   7   8   1      109.24       24.09     67.09 o 
  -9   9   1        0.25      -16.51     61.32 o 
  -8   9   1      127.90      115.95     53.59 o 
  -7   9   1       58.87      106.47     31.56 o 
  -6   9   1       45.97       73.25     28.94 o 
  -5   9   1        4.05       39.54     28.63 o 
  -4   9   1       58.84       78.96     22.32 o 
  -3   9   1      101.93       84.25     21.32 o 
  -2   9   1       67.11       90.08     22.91 o 
  -1   9   1        1.66      -17.87     25.10 o 
   0   9   1      147.41      186.00     24.65 o 
   1   9   1        5.32       14.52     20.53 o 
   2   9   1      355.94      322.37     31.88 o 
   3   9   1       52.97      101.32     42.55 o 
   4   9   1       40.31       32.35     52.16 o 
   5   9   1       85.04       66.19     58.61 o 
   6   9   1      210.54      173.66     63.87 o 
  -8  10   1       37.99       37.00     60.56 o 
  -7  10   1       64.64        5.78     55.16 o 
  -6  10   1        2.99       15.90     31.48 o 
  -5  10   1       14.95       44.95     26.52 o 
  -4  10   1       45.29       92.25     24.45 o 
  -3  10   1        1.85       17.79     22.58 o 
  -2  10   1      147.71      148.80     25.03 o 
  -1  10   1     1109.94      969.70     48.28 o 
   0  10   1      599.95      654.15    108.82 o 
   1  10   1       61.25       87.13     25.46 o 
   2  10   1      279.56      358.14     58.24 o 
   3  10   1      244.90      242.03     55.99 o 
   4  10   1       22.72       -7.66     52.91 o 
   5  10   1      334.11      329.99     67.32 o 
  -7  11   1        7.66      -56.44     56.44 o 
  -6  11   1        6.07       54.11     48.11 o 
  -5  11   1       10.32       28.76     34.15 o 
  -4  11   1       45.66       20.40     28.00 o 
  -3  11   1      109.73      105.45     27.68 o 
  -2  11   1      262.74      280.99     34.23 o 
  -1  11   1      532.14      444.54     61.99 o 
   0  11   1        1.01       28.88     50.92 o 
   1  11   1      816.62      908.62     49.84 o 
   2  11   1     1378.78     1302.33     82.93 o 
   3  11   1      830.10      760.03     81.88 o 
   4  11   1        1.92       19.06     62.59 o 
  -6  12   1       15.26       55.91     54.26 o 
  -5  12   1        5.89      -38.35     50.66 o 
  -4  12   1        2.05       -6.93     31.88 o 
  -3  12   1       21.01       -4.63     29.32 o 
  -2  12   1       13.82      -24.22     31.18 o 
  -1  12   1       60.89       92.28     29.82 o 
   0  12   1      223.10      258.22     37.04 o 
   1  12   1      778.48      841.23     75.87 o 
   2  12   1      387.76      389.73     65.37 o 
   3  12   1        1.05       82.33     59.59 o 
  -4  13   1       22.38        6.60     51.48 o 
  -3  13   1      141.68      150.17     39.17 o 
  -2  13   1       24.61       12.26     33.59 o 
  -1  13   1       10.42       40.78     34.62 o 
   0  13   1       61.52      149.12     64.47 o 
   1  13   1       48.42      184.32     60.26 o 
  -2 -13   2      771.27      734.13     78.35 o 
  -1 -13   2     1065.86     1252.05     91.49 o 
   0 -13   2        8.12       76.93     54.04 o 
   1 -13   2     1228.22     1174.75     81.95 o 
   2 -13   2     1266.18     1150.28     87.28 o 
   3 -13   2      563.45      558.67     67.84 o 
   4 -13   2        4.76       40.38     52.76 o 
  -4 -12   2      227.81      231.15     65.44 o 
  -3 -12   2        2.27       -2.85     61.24 o 
  -2 -12   2      139.12      143.04     51.86 o 
  -1 -12   2       18.52       58.10     38.86 o 
   0 -12   2      173.07      274.98     50.81 o 
   1 -12   2     1591.65     1413.51     85.33 o 
   2 -12   2      338.46      360.91     54.94 o 
   3 -12   2        7.51      113.55     46.31 o 
   4 -12   2     1043.76      861.64     77.83 o 
   5 -12   2      776.65      751.39     75.50 o 
   6 -12   2      246.26      295.84     62.14 o 
  -5 -11   2        5.04      -65.44     65.44 o 
  -4 -11   2       21.23        8.26     54.71 o 
  -3 -11   2        2.67       23.49     47.73 o 
  -2 -11   2      562.37      581.54     50.62 o 
  -1 -11   2      186.41      263.27     87.06 o 
   0 -11   2       20.37       55.14     23.35 o 
   1 -11   2       77.09       98.58     36.31 o 
   2 -11   2       10.36       10.36     37.30 o 
   3 -11   2      207.22      280.83     52.23 o 
   4 -11   2      547.82      532.03     58.01 o 
   5 -11   2       23.16      148.82     47.13 o 
   6 -11   2       43.04      147.32     58.69 o 
   7 -11   2      328.78      350.86     72.80 o 
  -6 -10   2     1409.92     1343.76     94.19 o 
  -5 -10   2      877.66      781.64     74.82 o 
  -4 -10   2      349.57      447.07     63.49 o 
  -3 -10   2        0.04       -4.07     34.16 o 
  -2 -10   2        9.56       31.55     29.91 o 
  -1 -10   2       44.07       44.46     24.19 o 
   0 -10   2       25.05       -2.41     22.08 o 
   1 -10   2       99.07      114.19     18.16 o 
   2 -10   2       74.36       62.66     20.63 o 
   3 -10   2      102.43       89.53     35.42 o 
   4 -10   2        0.78      -18.24     41.43 o 
   5 -10   2        4.72      -10.28     46.91 o 
   6 -10   2       27.51      112.35     52.23 o 
   7 -10   2       18.83       53.89     55.54 o 
   8 -10   2        1.67       53.66     66.64 o 
  -7  -9   2     1378.39     1268.34     96.89 o 
  -6  -9   2     1343.70     1174.37     91.79 o 
  -5  -9   2      159.69      184.17     58.39 o 
  -4  -9   2     2107.62     1998.72    104.39 o 
  -3  -9   2     1350.25     1367.73     59.07 o 
  -2  -9   2     1728.68     1777.76     68.21 o 
  -1  -9   2       75.54       74.64     16.81 o 
   0  -9   2       21.53       35.24     14.85 o 
   1  -9   2       63.74       67.68     16.77 o 
   2  -9   2       26.43       17.94     16.49 o 
   3  -9   2       52.34       78.39     21.18 o 
   4  -9   2       13.58       -9.53     36.70 o 
   5  -9   2       21.36       75.20     39.33 o 
   6  -9   2        0.52       55.76     43.90 o 
   7  -9   2       13.13      -31.45     50.51 o 
   8  -9   2        7.45      102.67     61.92 o 
  -7  -8   2      290.12      251.42     60.94 o 
  -6  -8   2       88.52      126.38     47.28 o 
  -5  -8   2      570.37      662.16     59.29 o 
  -4  -8   2     3260.73     3238.69    117.79 o 
  -3  -8   2     1431.86     1392.41     46.66 o 
  -2  -8   2        2.04        7.80     27.45 o 
  -1  -8   2     1487.37     1441.32     54.90 o 
   0  -8   2     1231.93     1169.78     32.44 o 
   1  -8   2      399.37      443.80     20.62 o 
   2  -8   2       18.75       22.97     14.08 o 
   3  -8   2        0.10       10.01     16.81 o 
   4  -8   2       19.20       -1.33     19.79 o 
   5  -8   2       13.63       29.27     41.35 o 
   6  -8   2        5.48       24.84     48.11 o 
   7  -8   2       23.38      -40.00     53.89 o 
   8  -8   2        6.60       38.13     64.02 o 
   9  -8   2       26.89      -75.12     75.12 o 
  -8  -7   2      113.69      176.14     62.44 o 
  -7  -7   2      395.45      400.01     62.52 o 
  -6  -7   2      234.47      190.18     50.73 o 
  -5  -7   2      265.24      214.12     48.03 o 
  -4  -7   2      125.83      148.06     20.35 o 
  -3  -7   2      222.09      250.81     36.93 o 
  -2  -7   2     1708.79     1672.53     40.91 o 
  -1  -7   2     1962.70     1921.73     61.92 o 
   0  -7   2      369.41      312.15     17.32 o 
   1  -7   2       31.40       43.17     10.94 o 
   2  -7   2      128.38      124.17     12.02 o 
   3  -7   2      129.84      202.56     16.98 o 
   4  -7   2        0.06        6.34     15.93 o 
   5  -7   2       73.88      114.30     36.17 o 
   6  -7   2       13.00       24.32     38.58 o 
   7  -7   2       15.00       91.34     47.21 o 
   8  -7   2        3.27      -36.55     53.74 o 
   9  -7   2       21.48       25.29     67.24 o 
  -9  -6   2       65.18        2.78     56.66 o 
  -8  -6   2       40.23       -8.41     46.98 o 
  -7  -6   2      233.73      137.49     41.73 o 
  -6  -6   2       26.76       53.51     35.27 o 
  -5  -6   2       70.96       82.56     19.62 o 
  -4  -6   2      189.02      195.25     19.02 o 
  -3  -6   2       79.03       88.57     11.99 o 
  -2  -6   2      301.68      337.56     15.79 o 
  -1  -6   2      192.01      231.48     14.06 o 
   0  -6   2       12.00       20.52      9.04 o 
   1  -6   2      245.19      255.85     15.20 o 
   2  -6   2        7.42       19.74      8.29 o 
   3  -6   2       32.97       28.07     16.68 o 
   4  -6   2        9.40        2.09     13.11 o 
   5  -6   2      108.93      132.63     22.53 o 
   6  -6   2      244.50      261.55     53.21 o 
   7  -6   2        5.09       26.04     48.48 o 
   8  -6   2        4.57        1.65     54.86 o 
   9  -6   2      218.61      160.38     65.44 o 
  -9  -5   2      420.27      506.58     74.60 o 
  -8  -5   2      766.85      778.49     75.12 o 
  -7  -5   2      959.90      865.24     69.35 o 
  -6  -5   2       44.45       64.33     22.44 o 
  -5  -5   2       68.81      106.18     22.06 o 
  -4  -5   2       38.12       29.57     12.52 o 
  -3  -5   2       63.17       81.09      9.89 o 
  -2  -5   2        0.27       30.54     11.79 o 
  -1  -5   2        8.61       10.08      8.71 o 
   0  -5   2        0.37        9.85      7.92 o 
   1  -5   2       60.26       98.99      9.23 o 
   2  -5   2        4.61       -1.57      7.30 o 
   3  -5   2        4.32        9.36      9.34 o 
   4  -5   2      371.50      365.89     18.53 o 
   5  -5   2      649.38      627.57     34.56 o 
   6  -5   2       27.05       29.66     21.31 o 
   7  -5   2       41.45       85.26     45.71 o 
   8  -5   2      679.53      664.41     72.80 o 
   9  -5   2      324.10      514.61     85.78 o 
  -9  -4   2     1130.30     1103.38     83.53 o 
  -8  -4   2      649.04      776.76     63.94 o 
  -7  -4   2       40.83       49.71     21.62 o 
  -6  -4   2     1094.58     1055.44     43.80 o 
  -5  -4   2     1717.98     1886.04     53.11 o 
  -4  -4   2      690.78      617.88     29.19 o 
  -3  -4   2      255.11      268.62     15.77 o 
  -2  -4   2        0.70        7.36      6.08 o 
  -1  -4   2        6.74        9.43      6.54 o 
   0  -4   2        0.58       16.33      6.31 o 
   1  -4   2        2.92        3.99      6.24 o 
   2  -4   2       16.59       34.64      7.16 o 
   3  -4   2        3.72        5.20      7.71 o 
   4  -4   2      185.96      243.13     18.73 o 
   5  -4   2       24.48       26.00     12.78 o 
   6  -4   2      178.56      151.48     19.45 o 
   7  -4   2      359.02      398.51     29.26 o 
   8  -4   2      557.62      456.53     44.86 o 
   9  -4   2        9.83      -52.01     60.11 o 
  -9  -3   2      338.40      368.19     56.06 o 
  -8  -3   2      266.63      307.28     35.24 o 
  -7  -3   2      960.63      895.61     45.39 o 
  -6  -3   2      510.37      589.56     34.92 o 
  -5  -3   2      527.12      532.03     29.91 o 
  -4  -3   2       50.18       86.10     11.87 o 
  -3  -3   2      815.64      829.99     26.84 o 
  -2  -3   2     2368.60     2345.28     59.72 o 
  -1  -3   2      107.06      131.33      7.42 o 
   0  -3   2      148.23       95.97      6.95 o 
   1  -3   2      112.19      157.62      8.41 o 
   2  -3   2        1.70        3.83      5.09 o 
   3  -3   2       38.06       80.69     10.58 o 
   4  -3   2       34.41       45.47     11.75 o 
   5  -3   2      178.15      203.07     14.79 o 
   6  -3   2       61.91       76.17     16.08 o 
   7  -3   2       53.44       38.41     20.80 o 
   8  -3   2       38.87       42.96     45.07 o 
   9  -3   2       95.83      118.11     77.83 o 
 -10  -2   2       40.55       50.73     57.64 o 
  -9  -2   2       86.33       73.31     32.01 o 
  -8  -2   2       47.63       51.82     25.39 o 
  -7  -2   2      135.11      149.47     25.51 o 
  -6  -2   2      303.59      362.81     38.20 o 
  -5  -2   2       45.54       53.60     12.82 o 
  -4  -2   2       12.24       35.36     13.98 o 
  -3  -2   2       29.71       31.40      8.91 o 
  -2  -2   2      106.76      110.61      9.05 o 
  -1  -2   2        1.47       47.90      5.76 o 
   0  -2   2      122.18      180.31      9.63 o 
   1  -2   2       81.59      159.57     17.52 o 
   2  -2   2      328.24      296.62     10.84 o 
   3  -2   2      111.67      124.20     10.22 o 
   4  -2   2      820.35      894.16     54.10 o 
   5  -2   2       60.46       91.90     15.72 o 
   6  -2   2        7.59        1.04     17.93 o 
   7  -2   2       52.78       57.52     19.14 o 
   8  -2   2      383.37      382.53     35.48 o 
 -10  -1   2       58.73       -4.88     36.97 o 
  -9  -1   2       29.72       54.33     29.35 o 
  -8  -1   2       53.04       62.15     43.79 o 
  -7  -1   2        0.89        8.20     20.97 o 
  -6  -1   2      242.13      223.50     23.16 o 
  -5  -1   2      110.61      132.23     23.08 o 
  -4  -1   2      270.12      331.29     11.63 o 
  -3  -1   2      301.82      327.24     14.29 o 
  -2  -1   2      146.38      179.09      9.25 o 
  -1  -1   2      471.92      675.31     35.20 o 
   0  -1   2      123.93      112.36     13.46 o 
   1  -1   2       40.58       43.81      5.57 o 
   2  -1   2      110.69      101.16     13.29 o 
   3  -1   2     2882.71     3366.66     93.49 o 
   4  -1   2     3300.69     3243.90     93.27 o 
   5  -1   2      564.43      602.76     30.62 o 
   6  -1   2      470.89      436.90     30.08 o 
   7  -1   2      527.99      464.14     33.01 o 
   8  -1   2      438.89      535.35    101.15 o 
   9  -1   2       37.82      120.68     49.61 o 
 -10   0   2      124.06      133.68     44.92 o 
  -9   0   2       51.76       30.47     31.37 o 
  -8   0   2       31.07       36.36     26.20 o 
  -7   0   2       19.51       37.84     21.63 o 
  -6   0   2       19.89       17.34     13.72 o 
  -5   0   2        0.95       16.55     10.42 o 
  -4   0   2      165.20      140.02     10.30 o 
  -3   0   2      155.96      170.74      8.45 o 
  -2   0   2     3176.73     3430.20     67.41 o 
  -1   0   2     5426.02     5019.11    113.47 o 
   0   0   2       63.24      122.73      4.99 o 
   1   0   2      216.16       95.11     16.70 o 
   2   0   2      231.95      188.62     43.64 o 
   3   0   2     2233.17     2742.27     78.14 o 
   4   0   2       35.65       21.92     12.17 o 
   5   0   2      970.41     1002.69     40.36 o 
   6   0   2     3093.75     3029.49     92.81 o 
   7   0   2     4279.97     4380.93    182.07 o 
   8   0   2       35.54       22.14     37.52 o 
 -10   1   2      173.67      145.39     40.99 o 
  -9   1   2       15.17       19.94     28.99 o 
  -8   1   2       13.72      -13.67     25.99 o 
  -7   1   2       68.62      106.40     18.20 o 
  -6   1   2        0.76        3.81     13.08 o 
  -5   1   2      113.76      102.63     26.64 o 
  -4   1   2        0.46      -10.40     10.40 o 
  -3   1   2       24.07       50.78      6.88 o 
  -2   1   2        2.80       34.82      4.42 o 
  -1   1   2      103.89       69.92      4.42 o 
   0   1   2     3145.85     2760.43     98.05 o 
   1   1   2     2954.01     3358.01    128.48 o 
   2   1   2       75.87      194.33     16.89 o 
   3   1   2       41.15       25.64     11.01 o 
   4   1   2        1.95       -7.37     12.09 o 
   5   1   2     2523.52     2835.02    103.61 o 
   6   1   2      636.75      580.78     28.48 o 
   7   1   2      229.71      267.60     29.78 o 
   8   1   2      983.37      974.82     71.07 o 
   9   1   2     2151.77     2032.94    114.30 o 
 -10   2   2        0.49       13.60     41.24 o 
  -9   2   2       23.76       50.79     36.14 o 
  -8   2   2       61.90      104.93     27.55 o 
  -7   2   2       36.82       30.20     26.68 o 
  -6   2   2       24.61       28.13     15.83 o 
  -5   2   2      209.75      281.54     39.89 o 
  -4   2   2      298.86      373.45     21.28 o 
  -3   2   2     1754.58     1616.91     48.58 o 
  -2   2   2        6.42        3.83      5.75 o 
  -1   2   2       99.54      207.89     21.95 o 
   0   2   2      684.12      671.69     29.87 o 
   1   2   2      388.52      392.98     16.12 o 
   2   2   2      390.19      351.45     18.50 o 
   3   2   2     1686.38     2043.53     68.67 o 
   4   2   2       41.82       82.76     14.08 o 
   5   2   2      144.21      168.48     17.55 o 
   6   2   2      106.98      111.05     23.01 o 
   7   2   2     1345.60     1383.46     82.85 o 
   8   2   2      364.91      432.13     61.92 o 
   9   2   2      445.76      427.71     62.97 o 
 -10   3   2        0.03      -36.97     36.97 o 
  -9   3   2        0.46       31.11     54.34 o 
  -8   3   2        7.15       25.55     25.07 o 
  -7   3   2        0.30       23.71     22.06 o 
  -6   3   2      186.27      214.91     34.19 o 
  -5   3   2      397.35      454.05     25.84 o 
  -4   3   2       88.60      125.33     15.06 o 
  -3   3   2       14.24       33.32      9.60 o 
  -2   3   2     3978.77     4094.23    110.26 o 
  -1   3   2     7321.43     6960.53    182.05 o 
   0   3   2     1710.25     1649.70     47.71 o 
   1   3   2       89.55      130.06     13.33 o 
   2   3   2     1679.60     1656.87     51.00 o 
   3   3   2     2131.18     2660.39     78.48 o 
   4   3   2      206.25      206.89     16.59 o 
   5   3   2      586.91      659.95     43.68 o 
   6   3   2       24.70        1.58     30.85 o 
   7   3   2      117.60      159.48     40.45 o 
   8   3   2      199.59      219.37     50.06 o 
   9   3   2       86.04      149.80     62.07 o 
 -10   4   2        7.10      -44.91     73.02 o 
  -9   4   2        6.98      -14.93     41.50 o 
  -8   4   2        1.63      -14.01     45.44 o 
  -7   4   2       11.71       34.47     21.46 o 
  -6   4   2      304.92      298.73     25.71 o 
  -5   4   2        7.44      -14.23     35.57 o 
  -4   4   2       79.02       75.23     21.31 o 
  -3   4   2     2361.51     2249.66     70.06 o 
  -2   4   2     3102.63     3292.60     91.55 o 
  -1   4   2     3404.40     3216.26     89.36 o 
   0   4   2     1855.79     1726.81     51.66 o 
   1   4   2     4961.71     4752.97    128.64 o 
   2   4   2    11994.69    12765.08    332.77 o 
   3   4   2      402.98      370.87     24.85 o 
   4   4   2      754.21      751.73     47.88 o 
   5   4   2     1633.61     1562.26     57.36 o 
   6   4   2      415.43      441.74     56.96 o 
   7   4   2      534.12      507.48     63.42 o 
   8   4   2      189.61      252.69     62.44 o 
 -10   5   2        2.81      -50.96     50.96 o 
  -9   5   2        3.75      -20.60     32.53 o 
  -8   5   2        7.51        4.80     34.67 o 
  -7   5   2        2.28      -11.48     39.44 o 
  -6   5   2       35.76       36.90     20.56 o 
  -5   5   2       12.97       19.71     16.32 o 
  -4   5   2        4.28       38.64     13.27 o 
  -3   5   2      234.03      267.86     20.35 o 
  -2   5   2       18.44       55.06     12.67 o 
  -1   5   2     1655.37     1787.26     55.22 o 
   0   5   2     4056.70     3548.03    114.08 o 
   1   5   2     7829.91     7458.53    198.84 o 
   2   5   2     1995.72     2321.59     70.62 o 
   3   5   2     1794.15     2041.69     65.31 o 
   4   5   2     4645.92     4753.58    135.95 o 
   6   5   2        1.54       55.39     41.28 o 
   7   5   2      523.34      449.17     60.41 o 
   8   5   2      547.43      530.82     73.85 o 
 -10   6   2       13.15       44.58     59.59 o 
  -9   6   2      106.47      209.94     37.11 o 
  -8   6   2       57.39       72.66     30.34 o 
  -7   6   2        3.76        8.91     24.24 o 
  -6   6   2        0.32       -8.32     19.31 o 
  -5   6   2       33.13       90.64     18.50 o 
  -4   6   2       16.99        9.05     14.11 o 
  -3   6   2       63.19       68.03     14.22 o 
  -2   6   2       31.59       58.58     14.93 o 
  -1   6   2        9.51       16.80     17.22 o 
   0   6   2        8.76       20.55     13.06 o 
   1   6   2        5.55       11.05     14.72 o 
   2   6   2     3173.01     3269.36     96.92 o 
   3   6   2     2223.01     2253.66     96.14 o 
   4   6   2     5874.53     6233.88    174.66 o 
   5   6   2      208.01      173.59     49.01 o 
   6   6   2      944.03      843.63     72.80 o 
   8   6   2     1065.08     1018.35     91.49 o 
 -10   7   2      230.71      310.70     66.12 o 
  -9   7   2      295.68      291.63     40.78 o 
  -8   7   2        6.81       -7.61     29.94 o 
  -7   7   2      390.53      459.65     37.70 o 
  -6   7   2     1123.91     1142.30     50.76 o 
  -5   7   2       51.93       83.08     22.12 o 
  -4   7   2       45.60       33.41     26.15 o 
  -3   7   2      399.95      441.74     27.33 o 
  -2   7   2      280.95      278.47     23.52 o 
  -1   7   2      859.86      790.38     45.89 o 
   0   7   2        2.88       -4.38     15.40 o 
   1   7   2       11.78       -0.33     17.70 o 
   2   7   2       35.34       47.82     46.46 o 
   3   7   2      275.29      301.61     30.92 o 
   4   7   2       51.49        8.78     38.50 o 
   5   7   2      990.19      980.82     71.90 o 
   6   7   2     1663.58     1576.71     99.52 o 
   7   7   2     1168.67     1337.08    100.94 o 
  -9   8   2       56.14       15.84     57.11 o 
  -8   8   2      724.23      693.66     49.34 o 
  -7   8   2     1790.20     1765.89     88.90 o 
  -6   8   2     1389.06     1405.33     59.19 o 
  -5   8   2      113.54      108.04     43.57 o 
  -4   8   2     1620.61     1476.62     54.76 o 
  -3   8   2     2846.09     2762.22     96.06 o 
  -2   8   2      225.36      210.81     22.70 o 
  -1   8   2       80.95       67.87     20.26 o 
   0   8   2      922.68      852.95     43.53 o 
   1   8   2        8.74       -3.33     19.51 o 
   2   8   2      974.90      993.74     67.09 o 
   3   8   2       20.54       42.01     31.75 o 
   4   8   2      374.53      315.58     58.84 o 
   5   8   2      114.49      106.35     52.98 o 
   6   8   2      117.97      104.99     58.84 o 
  -9   9   2        5.01      -32.65     62.82 o 
  -8   9   2      142.90      164.52     58.65 o 
  -7   9   2      134.97      151.56     41.05 o 
  -6   9   2      449.34      399.03     38.98 o 
  -5   9   2     1560.51     1632.59    105.63 o 
  -4   9   2     5731.19     5015.89    145.87 o 
  -3   9   2     1180.69     1097.73    104.39 o 
  -2   9   2      546.17      454.07     32.47 o 
  -1   9   2     2874.03     2731.96    160.76 o 
   0   9   2     3006.56     2833.11     90.16 o 
   1   9   2      251.39      262.42     28.68 o 
   2   9   2      694.99      665.53    105.44 o 
   3   9   2      130.09      190.40     46.68 o 
   4   9   2       39.25      -17.64     47.81 o 
   5   9   2      331.93      399.19     69.87 o 
   6   9   2      415.47      569.85     85.03 o 
  -8  10   2        6.13       31.30     60.94 o 
  -7  10   2        2.21        7.81     36.81 o 
  -6  10   2      113.02      155.14     58.99 o 
  -5  10   2      251.48      223.27     30.90 o 
  -4  10   2      258.61      244.54     30.44 o 
  -3  10   2      947.38      820.34     88.82 o 
  -2  10   2     2261.63     2022.59    140.23 o 
  -1  10   2     5760.81     5399.27    155.94 o 
   0  10   2      325.70      344.06     43.38 o 
   1  10   2      709.15      762.56     76.74 o 
   2  10   2     2228.42     2183.26    110.10 o 
   3  10   2     1655.99     1623.24    104.99 o 
   4  10   2       29.49       22.97     56.21 o 
   5  10   2      401.31      372.17     67.17 o 
  -7  11   2       60.35       30.47     52.46 o 
  -6  11   2      213.54      195.99     38.90 o 
  -5  11   2        5.19      -31.91     31.91 o 
  -4  11   2      140.15      121.74     28.48 o 
  -3  11   2      111.82      111.85     28.58 o 
  -2  11   2      311.12      311.71     35.41 o 
  -1  11   2       16.78       53.83     26.61 o 
   0  11   2      450.82      496.50     39.03 o 
   1  11   2     2678.33     2585.11     90.81 o 
   2  11   2     1510.75     1518.17     93.14 o 
   3  11   2      162.84      215.02     59.66 o 
   4  11   2      473.13      514.84     84.21 o 
  -6  12   2       31.71       32.65     57.56 o 
  -5  12   2        3.39       17.24     41.54 o 
  -4  12   2       26.61       42.37     39.93 o 
  -3  12   2      373.07      353.76     40.83 o 
  -2  12   2       65.65       87.32     39.18 o 
  -1  12   2      202.30      193.32     34.90 o 
   0  12   2       82.20       39.09     34.16 o 
   1  12   2       40.32       44.20     51.93 o 
   2  12   2        0.86       21.54     60.79 o 
  -4  13   2        1.99       38.05     45.97 o 
  -3  13   2      140.90      138.13     58.31 o 
  -2  13   2       12.95       85.26     35.56 o 
  -1  13   2        8.44        8.36     36.18 o 
   0  13   2      267.84      386.05     71.52 o 
  -2 -13   3        1.67       64.32     54.86 o 
   2 -13   3        6.50        1.28     51.26 o 
   3 -13   3        0.55      -23.12     50.81 o 
   4 -13   3       25.34      108.90     62.74 o 
  -4 -12   3        4.92       54.86     60.04 o 
  -3 -12   3        6.47        2.03     58.61 o 
  -2 -12   3      160.44      256.46     80.98 o 
  -1 -12   3       73.84       73.66     38.85 o 
   1 -12   3       79.24       80.93     33.71 o 
   2 -12   3      149.54      176.89     47.88 o 
   3 -12   3        0.42        3.15     49.23 o 
   4 -12   3       33.15       33.17     47.96 o 
   5 -12   3       32.23       90.43     52.76 o 
   6 -12   3       11.84       14.26     60.94 o 
  -5 -11   3       58.32       -2.03     60.64 o 
  -4 -11   3       16.39      139.59     60.94 o 
  -3 -11   3        0.08       52.23     37.12 o 
  -2 -11   3       26.57       95.61     37.27 o 
  -1 -11   3        0.37      -15.01     30.94 o 
   0 -11   3       27.05       10.38     20.65 o 
   1 -11   3       10.90        0.48     26.33 o 
   2 -11   3      124.43      142.51     32.79 o 
   3 -11   3      335.76      337.80     49.76 o 
   4 -11   3      152.94      120.68     49.98 o 
   5 -11   3      137.39      104.24     56.96 o 
   6 -11   3       44.52       88.11     59.81 o 
   7 -11   3      164.72      256.44     71.60 o 
  -6 -10   3      118.63      215.84     69.20 o 
  -5 -10   3        6.48       20.11     51.56 o 
  -4 -10   3        7.49      -54.03     55.24 o 
  -3 -10   3       23.50       87.41     36.96 o 
  -2 -10   3        0.53       45.13     29.69 o 
  -1 -10   3        1.80       50.45     30.57 o 
   0 -10   3      117.37       95.77     18.39 o 
   1 -10   3        0.57      -17.86     17.86 o 
   2 -10   3       74.95       93.79     25.75 o 
   3 -10   3       30.67       16.44     41.95 o 
   4 -10   3       56.24       43.53     41.43 o 
   5 -10   3       40.27      134.26     45.71 o 
   6 -10   3      122.81       47.13     51.18 o 
   7 -10   3      127.67      110.62     58.24 o 
  -7  -9   3       12.61      -32.95     58.46 o 
  -6  -9   3        0.55       58.61     52.76 o 
  -5  -9   3        4.00      -15.69     47.66 o 
  -4  -9   3        6.10       37.18     98.95 o 
  -3  -9   3       34.10       47.76     29.15 o 
  -2  -9   3       31.60       70.78     22.53 o 
  -1  -9   3       26.57       31.01     16.04 o 
   0  -9   3       68.89       86.88     19.89 o 
   1  -9   3      213.83      247.01     19.00 o 
   2  -9   3       46.71       85.12     30.55 o 
   3  -9   3      112.75      101.39     34.90 o 
   4  -9   3      264.09      267.70     49.46 o 
   5  -9   3      453.83      437.54     65.59 o 
   6  -9   3        2.65      -47.96     51.33 o 
   7  -9   3       24.39      -10.88     62.82 o 
   8  -9   3        1.26      109.05     72.80 o 
  -8  -8   3        4.87       40.15     69.65 o 
  -7  -8   3       46.95       80.00     58.16 o 
  -6  -8   3       21.57       42.33     51.56 o 
  -5  -8   3       77.94       65.42     32.11 o 
  -4  -8   3      104.63      118.33     23.05 o 
  -3  -8   3      133.78      143.25     35.14 o 
  -2  -8   3      101.35      104.91     18.99 o 
  -1  -8   3      564.20      603.52     23.68 o 
   0  -8   3      637.79      583.22     28.33 o 
   1  -8   3      108.91      118.49     14.92 o 
   2  -8   3      301.18      299.62     22.25 o 
   3  -8   3     1518.30     1565.47     63.67 o 
   4  -8   3      239.47      258.32     44.58 o 
   5  -8   3       10.56        4.28     40.38 o 
   6  -8   3      505.66      521.37     60.71 o 
   7  -8   3     1149.01     1226.01     87.28 o 
   8  -8   3       42.30       -1.05     60.34 o 
  -8  -7   3       20.10        0.15     52.31 o 
  -7  -7   3       21.23       95.61     46.83 o 
  -6  -7   3       29.40       68.07     40.45 o 
  -5  -7   3        0.35      -19.53     19.53 o 
  -4  -7   3       27.58       47.83     20.56 o 
  -3  -7   3       37.06       67.55     16.80 o 
  -2  -7   3      932.85      890.23     30.43 o 
  -1  -7   3      573.09      610.66     22.02 o 
   0  -7   3      258.12      264.46     16.75 o 
   1  -7   3      865.82      869.32     25.85 o 
   2  -7   3     1849.45     1620.36     39.13 o 
   3  -7   3     1388.15     1412.98     36.38 o 
   4  -7   3       17.59      -21.46     34.52 o 
   5  -7   3      943.46      905.17     72.50 o 
   6  -7   3     3062.60     3103.44    152.65 o 
   7  -7   3      417.12      571.88     72.87 o 
   8  -7   3       10.12      -41.05     59.44 o 
   9  -7   3      998.84      974.67     92.31 o 
  -9  -6   3        4.40      -18.01     56.66 o 
  -8  -6   3        0.23      -10.21     49.08 o 
  -7  -6   3        8.10        2.85     43.75 o 
  -6  -6   3        0.09       -1.02     20.90 o 
  -5  -6   3        8.06      -14.16     21.35 o 
  -4  -6   3        6.01       46.61     15.13 o 
  -3  -6   3      272.86      267.84     19.96 o 
  -2  -6   3      141.95      184.43     16.86 o 
  -1  -6   3      151.40      177.60     13.23 o 
   0  -6   3      307.28      320.50     15.75 o 
   1  -6   3      888.63      907.76     24.99 o 
   2  -6   3     1182.22     1126.88     29.49 o 
   3  -6   3      128.30      159.89     17.06 o 
   4  -6   3      435.16      418.36     40.45 o 
   5  -6   3     2656.72     2717.84    128.11 o 
   6  -6   3     1122.46     1067.05     73.77 o 
   7  -6   3       16.81       17.79     48.33 o 
   8  -6   3     1509.86     1614.54    111.00 o 
   9  -6   3     2065.92     2194.37    141.47 o 
  -9  -5   3        0.01       32.80     55.61 o 
  -8  -5   3       17.59       32.27     44.95 o 
  -7  -5   3       45.82       36.98     22.21 o 
  -6  -5   3       69.87       87.14     19.52 o 
  -5  -5   3      222.34      289.49     21.84 o 
  -4  -5   3      285.21      289.31     18.63 o 
  -3  -5   3      126.36      142.73     15.08 o 
  -2  -5   3       43.84       45.29      8.67 o 
  -1  -5   3      692.76      670.05     20.02 o 
   0  -5   3      661.69      608.63     18.46 o 
   1  -5   3      670.91      656.04     19.88 o 
   2  -5   3       18.13       30.73     10.61 o 
   3  -5   3      187.45      209.01     13.52 o 
   4  -5   3       64.07       74.94     12.36 o 
   5  -5   3      264.70      331.60     23.17 o 
   6  -5   3      436.38      481.11     38.38 o 
   7  -5   3       89.51       39.27     34.47 o 
   8  -5   3     2354.19     2192.19    121.51 o 
   9  -5   3      291.76      364.06     78.13 o 
 -10  -4   3        0.23       64.84     57.79 o 
  -9  -4   3       21.66      -21.99     46.91 o 
  -8  -4   3       60.67       49.08     29.38 o 
  -7  -4   3      115.55      108.89     23.92 o 
  -6  -4   3      434.49      428.95     29.89 o 
  -5  -4   3     1539.11     1659.82     49.44 o 
  -4  -4   3      194.69      194.88     15.90 o 
  -3  -4   3      930.07      936.20     31.73 o 
  -2  -4   3     3157.99     3215.00     78.06 o 
  -1  -4   3     2284.20     2047.69     51.80 o 
   0  -4   3     1439.36     1367.84     28.01 o 
   1  -4   3     1863.37     1840.15     35.87 o 
   2  -4   3     1863.05     1776.84     35.46 o 
   3  -4   3      174.65      177.81     12.39 o 
   4  -4   3      277.20      287.99     15.32 o 
   5  -4   3      540.31      500.69     35.09 o 
   6  -4   3       30.08       97.41     28.50 o 
   7  -4   3       30.83       88.99     35.82 o 
   8  -4   3       13.08        1.86     71.07 o 
   9  -4   3       52.64       46.91     48.71 o 
 -10  -3   3       10.30      -55.99     55.99 o 
  -9  -3   3        9.86       22.55     45.10 o 
  -8  -3   3       18.46       35.20     26.89 o 
  -7  -3   3      199.95      200.17     25.99 o 
  -6  -3   3      499.67      483.87     24.81 o 
  -5  -3   3        4.33       -9.29     12.27 o 
  -4  -3   3      554.24      532.18     21.05 o 
  -3  -3   3     7788.93     8066.74    183.81 o 
  -2  -3   3     9483.98     9115.21    205.72 o 
  -1  -3   3       96.62      100.30      7.54 o 
   0  -3   3     1500.04     1527.17     32.96 o 
   1  -3   3    16874.05    15358.78    377.47 o 
   2  -3   3     6954.88     6815.53    157.25 o 
   3  -3   3       82.10      120.95     11.13 o 
   4  -3   3     1661.78     1760.64     84.91 o 
   5  -3   3     1376.64     1255.57     47.11 o 
   6  -3   3       24.33       23.72     19.67 o 
   7  -3   3       25.78       25.38     47.09 o 
   8  -3   3      309.53      407.72     46.57 o 
   9  -3   3      154.04      319.66     66.94 o 
 -10  -2   3       11.30       48.89     36.19 o 
  -9  -2   3        3.62      -14.59     27.89 o 
  -8  -2   3       47.07       47.19     24.67 o 
  -7  -2   3       27.50       59.52     22.89 o 
  -6  -2   3      539.69      531.63     30.67 o 
  -5  -2   3        0.47        2.56     11.97 o 
  -4  -2   3      687.07      694.10     24.09 o 
  -3  -2   3      974.05      950.96     27.76 o 
  -2  -2   3      551.22      615.23     19.15 o 
  -1  -2   3      273.04      226.01      9.65 o 
   0  -2   3    56976.83    49102.32   1660.52 o 
   1  -2   3     3346.89     3132.73     83.19 o 
   2  -2   3      326.81      334.33     14.50 o 
   3  -2   3     4597.78     4586.88    103.92 o 
   4  -2   3    17516.57    18117.32    391.38 o 
   5  -2   3     2776.55     2687.68     68.06 o 
   6  -2   3      113.81      106.86     27.42 o 
   7  -2   3      561.59      531.71     37.80 o 
   8  -2   3      405.53      426.49     48.24 o 
 -10  -1   3       62.78       89.88     35.79 o 
  -9  -1   3       93.71       86.68     33.72 o 
  -8  -1   3      264.67      235.87     31.02 o 
  -7  -1   3        0.74      -15.40     19.48 o 
  -6  -1   3        1.09      -16.77     16.77 o 
  -5  -1   3        7.57        7.01     12.24 o 
  -4  -1   3     1048.09     1049.55     31.45 o 
  -3  -1   3      190.77      188.79     12.50 o 
  -2  -1   3        9.55        9.73      5.05 o 
  -1  -1   3       42.43       58.96      4.72 o 
   0  -1   3     1320.99     1019.45     26.55 o 
   1  -1   3       60.12       51.83      6.51 o 
   2  -1   3     9266.20    10161.93    194.90 o 
   3  -1   3    20638.96    21113.78    453.22 o 
   4  -1   3     3232.17     3269.04    143.91 o 
   5  -1   3       39.46       44.24     24.62 o 
   6  -1   3     5224.27     5190.13    147.64 o 
   7  -1   3     6249.89     5844.63    263.20 o 
   8  -1   3      413.50      383.95     54.71 o 
 -10   0   3      507.42      527.04     48.78 o 
  -9   0   3      214.31      163.34     45.71 o 
  -8   0   3       52.10       47.62     30.58 o 
  -7   0   3     1138.85     1216.90     53.71 o 
  -6   0   3     1028.18     1019.87     32.95 o 
  -5   0   3      949.60     1133.94     29.19 o 
  -4   0   3      163.54      281.01     12.27 o 
  -3   0   3        9.85       14.20      5.29 o 
  -2   0   3     2136.33     2623.59     52.53 o 
  -1   0   3     3298.83     3520.43     68.49 o 
   0   0   3     4327.55     4526.36    129.55 o 
   1   0   3     2085.76     2735.00     54.72 o 
   2   0   3      278.89      288.79     15.51 o 
   3   0   3      896.15     1091.12     37.40 o 
   4   0   3      944.64     1068.85     39.09 o 
   5   0   3     5394.75     5541.27    221.40 o 
   6   0   3     3137.82     3079.20    138.99 o 
   7   0   3     2847.34     2625.62     85.39 o 
   8   0   3      428.34      392.73     54.49 o 
 -10   1   3        1.97      -34.52     48.44 o 
  -9   1   3      233.63      228.09     52.57 o 
  -8   1   3     3460.80     3386.16    113.06 o 
  -7   1   3     2856.96     2945.27     96.94 o 
  -6   1   3     1218.45     1217.28     37.60 o 
  -5   1   3     1516.94     1620.81     44.46 o 
  -4   1   3     7411.93     7840.14    175.38 o 
  -3   1   3     4157.87     4599.08     90.43 o 
  -2   1   3      827.75      747.52     17.92 o 
  -1   1   3      664.30      629.11     14.92 o 
   0   1   3      689.37      906.96     31.93 o 
   1   1   3     1768.19     1972.37     77.45 o 
   2   1   3      113.27      260.02     15.95 o 
   3   1   3     1237.51     1210.88     40.34 o 
   4   1   3       91.85      126.08     17.40 o 
   5   1   3      180.21      244.12     25.63 o 
   6   1   3        4.69      -10.30     21.90 o 
   7   1   3      737.52      686.12    103.49 o 
   8   1   3      887.27      926.26     73.40 o 
 -10   2   3        3.00      -12.70     37.51 o 
  -9   2   3      197.84      234.41     35.35 o 
  -8   2   3      838.41      803.00     43.64 o 
  -7   2   3        2.71       16.97     16.72 o 
  -6   2   3     1301.47     1356.25     42.24 o 
  -5   2   3    16929.36    19149.91    495.99 o 
  -4   2   3     9281.97     8479.93    223.83 o 
  -3   2   3     1364.86     1633.36     48.61 o 
  -2   2   3     7476.57     7643.91    165.78 o 
  -1   2   3    20287.65    20084.78    378.64 o 
   0   2   3     5077.21     4881.56    213.18 o 
   1   2   3      153.18      160.28     13.61 o 
   2   2   3       25.96       41.76     11.95 o 
   3   2   3        9.95       37.57     13.15 o 
   4   2   3      560.73      559.55     32.11 o 
   5   2   3     1330.37     1300.47     48.34 o 
   6   2   3       24.17       40.91     23.58 o 
   7   2   3       88.17      107.17     38.50 o 
   8   2   3       47.56      -13.58     45.86 o 
   9   2   3       18.07      -20.71     58.24 o 
 -10   3   3       12.15      -12.86     36.28 o 
  -9   3   3      140.39      138.22     32.10 o 
  -8   3   3       64.87       38.40     21.89 o 
  -7   3   3       43.78       44.00     20.92 o 
  -6   3   3     1727.46     1781.61     60.26 o 
  -5   3   3     2739.46     3046.18     89.15 o 
  -4   3   3        1.98        0.65     11.50 o 
  -3   3   3     7234.26     7722.71    203.92 o 
  -2   3   3    24960.85    23698.96    505.29 o 
  -1   3   3    18665.12    19227.13    601.03 o 
   0   3   3      164.86      287.82     25.33 o 
   1   3   3     7331.36     7767.41    204.46 o 
   2   3   3    14503.90    15940.85    412.74 o 
   3   3   3      500.22      558.36     35.95 o 
   4   3   3       11.34      -10.51     17.78 o 
   5   3   3       55.38      104.77     29.04 o 
   6   3   3       45.32       73.47     26.53 o 
   7   3   3      684.91      659.53     66.57 o 
   8   3   3      351.55      377.95     67.09 o 
 -10   4   3      120.43      119.92     37.90 o 
  -9   4   3      253.33      302.00     47.84 o 
  -8   4   3      147.31      160.61     26.63 o 
  -7   4   3      105.24      168.81     24.70 o 
  -6   4   3       26.35       16.00     17.53 o 
  -5   4   3      175.23      156.46     18.90 o 
  -4   4   3        4.82        6.97     12.76 o 
  -3   4   3     6730.13     7260.79    193.44 o 
  -2   4   3     2404.66     2081.96     86.12 o 
  -1   4   3      270.15      236.47     19.03 o 
   0   4   3     7451.75     7336.74    194.03 o 
   1   4   3    14180.45    14805.61    384.27 o 
   2   4   3     7985.15     8022.06    213.83 o 
   3   4   3     1148.85     1188.11     43.98 o 
   4   4   3     2456.41     2992.16     90.98 o 
   5   4   3     2672.85     2993.58    104.13 o 
   6   4   3      371.60      322.71     48.33 o 
   7   4   3       25.77      136.44     48.63 o 
   8   4   3       66.77      177.57     59.81 o 
 -10   5   3      169.26      199.75     45.94 o 
  -9   5   3     1008.41      947.70     50.88 o 
  -8   5   3      346.88      354.48     35.25 o 
  -7   5   3      492.68      477.81     33.48 o 
  -6   5   3      132.70      150.14     22.29 o 
  -5   5   3       12.76       75.60     17.20 o 
  -4   5   3     1523.37     1496.00     50.30 o 
  -3   5   3      353.60      382.09     22.26 o 
  -2   5   3        9.88       17.74     13.47 o 
  -1   5   3     3460.81     3631.51    101.92 o 
   0   5   3      819.28      779.94     30.88 o 
   1   5   3     1774.24     2109.98     77.45 o 
   2   5   3      791.41      928.48     38.02 o 
   3   5   3     2950.66     3185.32     95.02 o 
   4   5   3     4706.40     4944.07    142.11 o 
   5   5   3      697.73      668.91     42.68 o 
   6   5   3       82.18      129.46     49.38 o 
   7   5   3      490.27      660.51     71.22 o 
   8   5   3      387.74      424.25     71.37 o 
 -10   6   3     1742.36     1772.13     86.28 o 
  -9   6   3     1989.76     1867.05     74.51 o 
  -8   6   3      384.48      383.62     38.43 o 
  -7   6   3      891.71      882.08     46.10 o 
  -6   6   3     2751.61     2827.48     91.17 o 
  -5   6   3      566.52      512.20     32.25 o 
  -4   6   3      382.17      383.90     25.22 o 
  -3   6   3      100.46       95.43     17.26 o 
  -2   6   3       82.67       97.55     16.29 o 
  -1   6   3     1611.55     1635.70     53.49 o 
   0   6   3       52.53       41.16     24.58 o 
   1   6   3      548.53      540.91     45.59 o 
   2   6   3      930.65      915.10     38.58 o 
   3   6   3        8.72       37.05     20.99 o 
   4   6   3      275.61      312.66     30.00 o 
   5   6   3      501.37      461.25     55.84 o 
   6   6   3      659.60      696.08     72.42 o 
   7   6   3      507.34      720.02     83.08 o 
 -10   7   3      696.26      565.27     78.28 o 
  -9   7   3       37.99        7.87     36.86 o 
  -8   7   3     1279.98     1325.63     61.69 o 
  -7   7   3     4008.73     4071.99    125.43 o 
  -6   7   3     6185.41     5911.42    169.41 o 
  -5   7   3        0.62       22.71     20.00 o 
  -4   7   3     1140.62     1260.76     49.14 o 
  -3   7   3     3023.44     2631.23     86.23 o 
  -2   7   3      731.39      755.63     35.18 o 
  -1   7   3      117.13      125.25     19.20 o 
   0   7   3      118.45      125.53     19.24 o 
   1   7   3        1.55        0.00     32.35 o 
   2   7   3      368.22      337.24     28.56 o 
   3   7   3      153.37      181.02     25.93 o 
   4   7   3      289.04      266.20     54.56 o 
   5   7   3        8.56      -28.59     47.28 o 
   6   7   3        2.49      -52.76     52.76 o 
   7   7   3       10.79      -49.53     61.77 o 
  -9   8   3       49.88       89.73     41.25 o 
  -8   8   3      956.64      953.14     58.40 o 
  -7   8   3     1193.66     1165.52     64.88 o 
  -6   8   3       62.62       56.32     24.78 o 
  -5   8   3     1622.58     1617.10     60.26 o 
  -4   8   3     8478.08     8256.91    226.74 o 
  -3   8   3     4522.90     4226.34    311.79 o 
  -2   8   3       93.24       93.19     28.67 o 
  -1   8   3      373.52      337.53     28.84 o 
   0   8   3     1918.48     1832.63     62.78 o 
   1   8   3      175.07      191.00     58.46 o 
   2   8   3      438.10      374.29     34.75 o 
   3   8   3       61.42       63.85     27.38 o 
   4   8   3       13.16       42.03     46.16 o 
   5   8   3       52.33       55.99     59.14 o 
   6   8   3      101.58       73.62     66.42 o 
  -9   9   3       39.32       16.19     41.71 o 
  -8   9   3       12.39       13.33     37.30 o 
  -7   9   3       55.38      101.63     44.54 o 
  -6   9   3      456.98      460.25     39.02 o 
  -5   9   3      334.31      317.96     32.24 o 
  -4   9   3     1155.29     1140.42     48.74 o 
  -3   9   3      258.91      266.83     28.76 o 
  -2   9   3     1975.66     1818.55    160.98 o 
  -1   9   3     5505.83     4786.25    326.01 o 
   0   9   3      892.11      908.00     41.93 o 
   1   9   3       50.33       30.97     24.16 o 
   2   9   3      338.32      405.13     35.88 o 
   3   9   3      406.70      471.39     64.47 o 
   4   9   3        0.16       22.14     51.03 o 
   5   9   3      105.82       39.78     57.71 o 
  -8  10   3        0.10       16.72     38.80 o 
  -7  10   3        3.12       44.76     35.63 o 
  -6  10   3      110.31      116.44     34.97 o 
  -5  10   3       16.26       22.44     27.23 o 
  -4  10   3       28.03      -14.27     23.89 o 
  -3  10   3      199.35      166.34     28.10 o 
  -2  10   3      157.10      219.86     30.21 o 
  -1  10   3      309.89      304.34     32.97 o 
   0  10   3      119.92      130.79     27.04 o 
   1  10   3     1021.86     1005.14     50.51 o 
   2  10   3      631.45      634.90     43.46 o 
   3  10   3      332.79      415.40     64.99 o 
   4  10   3        5.05      -33.77     63.72 o 
  -7  11   3        3.90       36.39     41.34 o 
  -6  11   3       47.44       72.32     36.34 o 
  -5  11   3        1.45       -9.94     45.10 o 
  -4  11   3       20.06       17.10     28.63 o 
  -3  11   3      167.75      162.54     30.67 o 
  -2  11   3        3.10      -16.80     27.43 o 
  -1  11   3       99.81      115.07     28.60 o 
   0  11   3       16.66       51.24     31.14 o 
   1  11   3       81.53       62.64     32.46 o 
   2  11   3       10.67      -16.81     51.41 o 
   3  11   3        0.33      -54.34     54.34 o 
  -6  12   3      201.69      218.96     41.84 o 
  -5  12   3      279.64      306.91     42.98 o 
  -4  12   3        9.32      -10.42     33.80 o 
  -3  12   3       57.34       25.45     31.03 o 
  -2  12   3       44.44       30.05     32.36 o 
  -1  12   3        0.53        3.89     31.57 o 
   0  12   3       26.71       65.34     55.39 o 
   1  12   3       58.13       18.54     54.64 o 
  -3  13   3      190.30      240.92     61.24 o 
  -2  13   3      106.83       77.42     39.73 o 
  -1  13   3       10.94       96.96     52.08 o 
  -2 -13   4      263.57      374.42     80.08 o 
   2 -13   4      129.03      175.92     55.01 o 
   3 -13   4        2.08      162.03     61.17 o 
   4 -13   4      950.41      845.06     79.63 o 
  -4 -12   4      100.07       78.85     47.38 o 
  -3 -12   4       11.95       73.67     43.68 o 
  -2 -12   4        0.13       16.90     66.46 o 
  -1 -12   4       44.54       36.85     65.44 o 
   0 -12   4      462.42      539.38     69.57 o 
   1 -12   4       24.28       15.91     42.18 o 
   2 -12   4      188.62      216.45     41.12 o 
   3 -12   4       15.66       32.35     46.68 o 
   4 -12   4      182.11      126.83     56.59 o 
   5 -12   4       46.33       58.39     60.34 o 
  -5 -11   4      200.95      138.39     59.29 o 
  -4 -11   4        5.96       -3.63     43.12 o 
  -3 -11   4      401.13      531.35     69.38 o 
  -2 -11   4      837.73      879.55     54.16 o 
  -1 -11   4      361.26      422.05     32.88 o 
   0 -11   4        4.69       62.78     66.27 o 
   1 -11   4        4.94       16.62     29.84 o 
   2 -11   4      134.98      122.98     30.93 o 
   3 -11   4       86.54       86.83     52.61 o 
   4 -11   4       12.15       16.89     48.48 o 
   5 -11   4      256.17      314.01     56.51 o 
   6 -11   4       77.85       39.85     56.81 o 
  -6 -10   4      152.70      146.87     67.84 o 
  -5 -10   4       35.47      100.28     64.05 o 
  -4 -10   4     1028.14     1188.36     59.53 o 
  -3 -10   4     1038.19     1105.41     58.69 o 
  -2 -10   4      843.93      893.64     39.62 o 
  -1 -10   4      172.14      213.39     27.69 o 
   0 -10   4     2533.40     2644.63     63.43 o 
   1 -10   4     2245.11     2061.95     61.19 o 
   2 -10   4      986.75      908.29     49.11 o 
   3 -10   4        2.66       20.70     29.44 o 
   4 -10   4      139.93      134.41     46.91 o 
   5 -10   4        2.15      -44.88     50.73 o 
   6 -10   4       18.22       -0.15     60.19 o 
   7 -10   4        2.55       -9.23     68.82 o 
  -7  -9   4      167.30      222.15     61.99 o 
  -6  -9   4      132.39       74.07     50.81 o 
  -5  -9   4      141.30      131.48     46.72 o 
  -4  -9   4      404.88      498.67     47.98 o 
  -3  -9   4      734.92      778.55     36.72 o 
  -2  -9   4       22.26       11.82     21.33 o 
  -1  -9   4     3342.88     3420.07    128.44 o 
   0  -9   4     2538.21     2548.68     59.25 o 
   1  -9   4     1563.45     1519.56     49.04 o 
   2  -9   4      744.82      730.87     33.15 o 
   3  -9   4     5643.08     5271.28    343.39 o 
   4  -9   4     2267.89     2252.68    117.08 o 
   5  -9   4      903.56      774.81     69.80 o 
   6  -9   4       67.74       98.01     52.83 o 
   7  -9   4       55.31       43.98     59.14 o 
   8  -9   4       26.44       74.22     70.62 o 
  -8  -8   4      110.47       83.76     62.74 o 
  -7  -8   4      141.86      195.95     58.39 o 
  -6  -8   4        4.88       11.76     45.25 o 
  -5  -8   4      229.84      325.56     41.90 o 
  -4  -8   4       48.50       69.18     38.35 o 
  -3  -8   4      532.39      553.39     29.41 o 
  -2  -8   4      423.00      476.69     35.04 o 
  -1  -8   4      996.21      933.98     45.16 o 
   0  -8   4      689.97      696.17     24.98 o 
   1  -8   4      666.37      735.59     26.20 o 
   2  -8   4     3377.39     3055.32     80.66 o 
   3  -8   4     6247.36     6066.74    147.46 o 
   4  -8   4      504.38      545.91     57.19 o 
   5  -8   4     1195.77     1268.04     86.53 o 
   6  -8   4     3606.00     3750.59    178.02 o 
   7  -8   4     1335.61     1178.43     92.99 o 
   8  -8   4      189.36       94.04     68.75 o 
  -8  -7   4      224.69      246.84     52.98 o 
  -7  -7   4      289.10      297.05     48.33 o 
  -6  -7   4      915.37      885.77     37.42 o 
  -5  -7   4      324.46      281.97     46.63 o 
  -4  -7   4      161.45      192.10     24.43 o 
  -3  -7   4       25.72        7.08     17.42 o 
  -2  -7   4       17.35       36.71     14.18 o 
  -1  -7   4       23.37       30.04     11.71 o 
   0  -7   4      562.29      490.45     21.84 o 
   1  -7   4      509.51      434.80     19.07 o 
   2  -7   4      963.88      929.61     34.94 o 
   3  -7   4        4.32       11.83     16.61 o 
   4  -7   4      291.35      317.16     48.18 o 
   5  -7   4     4838.80     4665.45    203.23 o 
   6  -7   4     3472.08     3470.28    165.11 o 
   7  -7   4       13.57       38.73     57.56 o 
   8  -7   4      448.50      551.91     90.66 o 
  -9  -6   4      546.92      552.81     77.15 o 
  -8  -6   4     1002.67      960.03     79.25 o 
  -7  -6   4     1540.09     1450.58     59.97 o 
  -6  -6   4      128.56      138.62     20.89 o 
  -5  -6   4     1076.41     1108.03     40.18 o 
  -4  -6   4     2105.90     2084.23     58.27 o 
  -3  -6   4     3718.39     3822.26     94.80 o 
  -2  -6   4        4.01       -3.46     10.53 o 
  -1  -6   4      179.04      201.82     14.28 o 
   0  -6   4      440.70      426.90     17.13 o 
   1  -6   4      138.69      146.74     12.57 o 
   2  -6   4       81.46       63.61      9.83 o 
   3  -6   4        8.34        6.76     12.80 o 
   4  -6   4        9.56      -10.22     17.59 o 
   5  -6   4      414.82      399.10     36.19 o 
   6  -6   4       25.10       39.94     42.07 o 
   7  -6   4      525.47      501.04     46.06 o 
   9  -6   4      561.74      667.41     96.59 o 
  -9  -5   4      560.39      461.63     62.07 o 
  -8  -5   4      439.60      417.90     34.53 o 
  -7  -5   4       78.32       75.54     22.60 o 
  -6  -5   4     2620.76     2572.00     71.13 o 
  -5  -5   4     7854.35     8302.27    193.84 o 
  -4  -5   4     2358.31     2296.32     61.27 o 
  -3  -5   4       34.56       46.13     12.42 o 
  -2  -5   4     6345.25     6221.51    123.10 o 
  -1  -5   4     6122.40     5780.81    114.68 o 
   0  -5   4     1832.60     1745.68     39.38 o 
   1  -5   4       60.42       80.70      8.07 o 
   2  -5   4       67.23       62.47     14.82 o 
   3  -5   4      727.07      738.94     22.24 o 
   4  -5   4       88.55       82.71     17.14 o 
   5  -5   4       25.88       28.02     19.85 o 
   6  -5   4        1.17      -18.72     31.34 o 
   7  -5   4       67.39      112.50     67.84 o 
   8  -5   4       61.90      129.87     65.52 o 
   9  -5   4       96.25      131.46    123.16 o 
 -10  -4   4       17.32       91.79     56.66 o 
  -9  -4   4      151.90      149.50     49.91 o 
  -8  -4   4      450.38      463.62     38.97 o 
  -7  -4   4     1276.70     1207.66     52.65 o 
  -6  -4   4     1050.14     1025.68     37.89 o 
  -5  -4   4      997.62     1056.94     35.17 o 
  -4  -4   4      220.37      231.46     23.86 o 
  -3  -4   4    15384.13    15535.11    348.78 o 
  -2  -4   4    20424.13    18447.76    489.26 o 
  -1  -4   4     3168.03     2922.69     54.02 o 
   0  -4   4       38.06       54.51      7.32 o 
   1  -4   4    12135.49    11560.38    336.40 o 
   2  -4   4     3350.86     3280.06     81.15 o 
   3  -4   4       28.83       49.23     13.44 o 
   4  -4   4        0.32        3.73     12.25 o 
   5  -4   4        4.26       29.71     20.27 o 
   6  -4   4      452.54      410.15     28.93 o 
   7  -4   4       67.29      119.59     38.14 o 
   8  -4   4       86.43       95.09     65.74 o 
   9  -4   4       20.34       19.37     56.01 o 
 -10  -3   4      214.11      211.34     56.25 o 
  -9  -3   4      319.99      383.46     69.12 o 
  -8  -3   4       90.52      102.17     26.35 o 
  -7  -3   4        3.81       -0.41     20.84 o 
  -6  -3   4      941.44      907.98     34.54 o 
  -5  -3   4       84.30      105.10     14.59 o 
  -4  -3   4      450.60      437.40     20.39 o 
  -3  -3   4     4390.89     4195.81     99.85 o 
  -2  -3   4      889.80      851.54     26.24 o 
  -1  -3   4     1477.19     1372.79     37.70 o 
   0  -3   4    37737.40    35154.44    779.30 o 
   1  -3   4    13674.80    13080.90    332.06 o 
   2  -3   4     3204.49     3196.49     78.55 o 
   3  -3   4      961.89     1063.34     39.66 o 
   4  -3   4     3898.64     3812.73    147.53 o 
   5  -3   4      800.87      874.53     83.15 o 
   6  -3   4       34.68       89.71     82.07 o 
   7  -3   4       25.73       86.76     40.68 o 
   8  -3   4        1.92      -12.49     62.25 o 
   9  -3   4      162.09      144.54     56.33 o 
 -10  -2   4      124.90       78.53     35.10 o 
  -9  -2   4      150.80      190.09     31.96 o 
  -8  -2   4     1063.56      922.87     48.47 o 
  -7  -2   4      114.74       83.61     22.44 o 
  -6  -2   4      372.18      318.65     21.11 o 
  -5  -2   4      744.52      847.25     29.69 o 
  -4  -2   4      496.23      508.03     21.12 o 
  -3  -2   4       16.66       25.51     12.12 o 
  -2  -2   4      661.63      640.38     27.41 o 
  -1  -2   4      483.95      518.75     17.70 o 
   0  -2   4    12502.78    11679.91    262.15 o 
   1  -2   4       30.48       55.23      9.04 o 
   2  -2   4     3934.74     4096.07    133.10 o 
   3  -2   4    11650.57    11240.57    267.01 o 
   4  -2   4     4664.95     4693.75    137.87 o 
   5  -2   4      407.91      353.07     21.62 o 
   6  -2   4      401.15      420.03     50.02 o 
   7  -2   4      546.90      471.93     48.67 o 
   8  -2   4       29.81       66.87     49.98 o 
 -10  -1   4     2514.36     2452.33    105.71 o 
  -9  -1   4     1037.57     1070.62     55.88 o 
  -8  -1   4       31.84       25.85     25.13 o 
  -7  -1   4      965.52      917.35     45.74 o 
  -6  -1   4     1508.69     1580.88     47.80 o 
  -5  -1   4     1152.37     1104.09     34.20 o 
  -4  -1   4        6.47        6.25      9.68 o 
  -3  -1   4      522.77      653.96     22.14 o 
  -2  -1   4     1462.34     1483.35     31.65 o 
  -1  -1   4      784.91      630.97     15.57 o 
   0  -1   4     3003.91     2603.45     52.08 o 
   1  -1   4      771.58      769.63     18.23 o 
   2  -1   4      938.63      981.81     23.90 o 
   3  -1   4     1303.41     1404.17     38.07 o 
   4  -1   4      101.17       88.30     13.69 o 
   5  -1   4     1478.12     1527.08     44.36 o 
   6  -1   4     1036.93     1069.39     41.20 o 
   7  -1   4      922.65      911.83     49.11 o 
   8  -1   4        3.99       -6.10     44.47 o 
 -10   0   4      756.62      688.35     52.56 o 
  -9   0   4       26.56        4.54     27.81 o 
  -8   0   4     5080.29     5031.04    193.70 o 
  -7   0   4     6304.49     6449.31    190.71 o 
  -6   0   4     2433.98     2512.86     55.78 o 
  -5   0   4       72.59      103.00     12.87 o 
  -4   0   4     5760.89     6194.19    121.86 o 
  -3   0   4     3150.22     3027.56     61.44 o 
  -2   0   4       36.50       14.64      4.66 o 
  -1   0   4      944.64      855.36     19.45 o 
   0   0   4      127.36      111.08      6.57 o 
   1   0   4      564.03      705.55     18.29 o 
   2   0   4      275.56      213.31     13.83 o 
   3   0   4      221.75      324.83     35.39 o 
   4   0   4        2.73       11.04     14.60 o 
   5   0   4      194.66      273.44     26.91 o 
   6   0   4        0.03       36.06     28.41 o 
   7   0   4       32.88        9.45     28.71 o 
 -10   1   4        2.65       -7.35     33.70 o 
  -9   1   4      277.25      301.16     37.33 o 
  -8   1   4     4562.13     4535.99    143.47 o 
  -7   1   4      365.45      328.49     33.73 o 
  -6   1   4      212.71      266.65     21.30 o 
  -5   1   4    14276.43    14366.32    276.03 o 
  -4   1   4    10683.35    11592.66    222.72 o 
  -3   1   4     5819.64     5520.91    108.11 o 
  -2   1   4      532.04      553.67     16.37 o 
  -1   1   4     6820.89     6506.22    125.35 o 
   0   1   4      470.24      580.74     17.92 o 
   1   1   4      126.66      122.07     12.16 o 
   2   1   4        2.28       13.83     10.49 o 
   3   1   4       99.97      168.88     16.88 o 
   4   1   4      261.27      278.70     24.35 o 
   5   1   4      216.27      251.31     25.45 o 
   6   1   4        4.53       15.70     24.65 o 
   7   1   4        5.97      -19.66     28.66 o 
 -11   2   4      247.96      119.03     60.71 o 
 -10   2   4       76.23       48.37     49.08 o 
  -9   2   4      112.73       92.24     30.66 o 
  -8   2   4       84.80      108.64     29.03 o 
  -7   2   4      119.80      113.91     16.85 o 
  -6   2   4     1880.69     2102.43     57.45 o 
  -5   2   4     4209.65     4074.71     83.76 o 
  -4   2   4      104.09      133.43     10.38 o 
  -3   2   4     1519.47     1425.91     32.24 o 
  -2   2   4    13770.03    14271.50    271.39 o 
  -1   2   4    14565.09    13235.21    259.19 o 
   0   2   4     1097.68     1153.87     82.10 o 
   1   2   4      325.98      299.83     26.45 o 
   2   2   4      823.60      953.79     34.38 o 
   3   2   4      288.23      262.34     35.84 o 
   4   2   4        0.00       -7.47     16.64 o 
   5   2   4       55.45       88.41     23.36 o 
   6   2   4       45.87        8.35     50.58 o 
   7   2   4       33.42       26.12     48.18 o 
   8   2   4       18.51       69.27     58.24 o 
 -10   3   4        4.71       23.56     37.08 o 
  -9   3   4      188.47      144.04     35.26 o 
  -8   3   4        0.11       18.83     24.63 o 
  -7   3   4      337.73      336.41     26.02 o 
  -6   3   4      443.47      519.51     26.58 o 
  -5   3   4       59.18       51.54     13.26 o 
  -4   3   4        1.39       21.12     18.99 o 
  -3   3   4     1618.16     1536.38     47.89 o 
  -2   3   4      718.23      875.66     22.08 o 
  -1   3   4      136.12      102.56      9.15 o 
   0   3   4     1938.26     2031.36     59.91 o 
   1   3   4     2920.02     2770.49     79.73 o 
   2   3   4     2423.04     2859.42    120.15 o 
   3   3   4       89.95       99.87     43.34 o 
   4   3   4        1.62        1.46     23.19 o 
   5   3   4       49.42       28.90     28.22 o 
   6   3   4        0.26       -0.88     41.24 o 
   7   3   4        1.13      -15.54     45.03 o 
   8   3   4       17.09        9.91     56.36 o 
 -10   4   4        1.57       -1.33     42.63 o 
  -9   4   4      249.17      274.68     37.86 o 
  -8   4   4       63.38       58.45     23.03 o 
  -7   4   4       58.34       76.38     21.23 o 
  -6   4   4        1.60        6.46     17.61 o 
  -5   4   4       33.33       23.85     14.51 o 
  -4   4   4      189.75      223.40     21.88 o 
  -3   4   4       64.42       89.56     33.32 o 
  -2   4   4       11.39       45.79      8.60 o 
  -1   4   4      115.25      145.04     13.92 o 
   0   4   4       39.05       49.51     17.34 o 
   1   4   4       90.33       79.47     14.84 o 
   2   4   4        0.36        0.04     13.82 o 
   3   4   4       24.23       50.60     17.48 o 
   4   4   4       52.22       62.78     21.61 o 
   5   4   4        8.89       -2.16     25.71 o 
   6   4   4       21.53       61.47     45.48 o 
   7   4   4       11.66       75.05     52.61 o 
   8   4   4       78.30      145.75     66.79 o 
 -10   5   4     1305.78     1254.16    107.77 o 
  -9   5   4     2437.60     2422.59     95.00 o 
  -8   5   4      559.70      670.33     53.02 o 
  -7   5   4      126.16      128.74     29.38 o 
  -6   5   4      160.96      201.31     22.98 o 
  -5   5   4       96.82      112.43     17.72 o 
  -4   5   4       92.91      160.02     17.87 o 
  -3   5   4      144.96      210.80     18.73 o 
  -2   5   4        1.18       -7.59     13.55 o 
  -1   5   4      133.75      137.47     16.19 o 
   0   5   4      107.55      119.78     16.50 o 
   1   5   4        0.02      -11.21     14.98 o 
   2   5   4       19.10       41.33     17.30 o 
   3   5   4       61.51       66.13     23.21 o 
   4   5   4        7.60       18.59     24.38 o 
   5   5   4       76.29      126.10     29.88 o 
   6   5   4       91.98       55.99     52.53 o 
   7   5   4      144.10      180.34     65.37 o 
 -10   6   4     1367.73     1242.19     72.07 o 
  -9   6   4      498.74      604.30     60.75 o 
  -8   6   4       24.86       -2.69     27.35 o 
  -7   6   4     1670.50     1856.07     67.96 o 
  -6   6   4     2360.87     2486.25     81.21 o 
  -5   6   4        7.97      -13.39     18.01 o 
  -4   6   4        9.95       -6.64     15.37 o 
  -3   6   4      544.73      604.98     30.73 o 
  -2   6   4      553.30      550.73     27.40 o 
  -1   6   4        8.93       20.71     14.89 o 
   0   6   4        8.59       -2.30     15.83 o 
   1   6   4      110.93       89.11     18.47 o 
   2   6   4       63.56       48.80     21.18 o 
   3   6   4       29.31       17.01     22.54 o 
   4   6   4        0.08       16.52     27.54 o 
   5   6   4       82.47       90.88     46.46 o 
   6   6   4       49.70       49.61     51.86 o 
   7   6   4        1.68      -61.99     61.99 o 
 -10   7   4       54.89       31.52     73.40 o 
  -9   7   4       29.35      101.45     34.52 o 
  -8   7   4     1078.70     1065.29     54.96 o 
  -7   7   4     1266.78     1290.39     55.73 o 
  -6   7   4      651.31      652.77     39.70 o 
  -5   7   4       49.74       92.30     23.13 o 
  -4   7   4      485.81      458.01     29.29 o 
  -3   7   4      179.02      229.84     24.52 o 
  -2   7   4        0.82       -9.70     15.83 o 
  -1   7   4      101.62      118.39     20.93 o 
   0   7   4      267.17      284.45     26.28 o 
   1   7   4       33.11       21.60     20.07 o 
   2   7   4        4.96      -21.09     22.35 o 
   3   7   4       45.25        3.95     24.75 o 
   4   7   4       98.65       79.35     29.77 o 
   5   7   4        3.79      101.92     56.06 o 
   6   7   4       21.18       46.01     64.32 o 
  -9   8   4        7.64       10.04     36.83 o 
  -8   8   4        6.64       12.08     32.98 o 
  -7   8   4       93.98       68.69     32.23 o 
  -6   8   4      276.82      297.33     32.96 o 
  -5   8   4      203.39      250.51     28.34 o 
  -4   8   4      692.10      632.25     35.00 o 
  -3   8   4      133.01      117.32     22.50 o 
  -2   8   4       50.96       91.06     54.22 o 
  -1   8   4       32.55       38.54     20.14 o 
   0   8   4       44.70       31.45     21.77 o 
   1   8   4       29.57       37.19     23.08 o 
   2   8   4        4.94       15.70     24.24 o 
   3   8   4       51.54      100.28     29.22 o 
   4   8   4        3.29       32.20     47.96 o 
   5   8   4       31.17       13.21     54.19 o 
   6   8   4      116.99      123.98     67.02 o 
  -8   9   4        0.27      -33.37     36.20 o 
  -7   9   4        0.15       26.14     33.25 o 
  -6   9   4        1.71       27.59     29.98 o 
  -5   9   4       23.98       28.63     25.03 o 
  -4   9   4       13.09       32.90     38.65 o 
  -3   9   4        1.03        4.74     21.09 o 
  -2   9   4        5.99        0.21     21.97 o 
  -1   9   4        1.28       -5.87     22.89 o 
   0   9   4       72.78       56.20     45.71 o 
   1   9   4      187.12      213.01     31.98 o 
   2   9   4      306.48      349.85     34.23 o 
   3   9   4      335.28      391.53     61.77 o 
   4   9   4       19.55      -57.41     57.41 o 
   5   9   4      239.40      284.06     66.42 o 
  -8  10   4       25.28       44.73     42.18 o 
  -7  10   4        2.02       17.40     35.18 o 
  -6  10   4       55.26       51.34     34.34 o 
  -5  10   4        4.76       19.57     28.26 o 
  -4  10   4       17.73       -7.08     26.45 o 
  -3  10   4       23.30       39.52     30.32 o 
  -2  10   4       38.60       26.81     49.72 o 
  -1  10   4       75.94       61.53     24.89 o 
   0  10   4      197.18      208.78     45.63 o 
   1  10   4      220.97      271.03     36.99 o 
   2  10   4       48.67       38.16     33.12 o 
   3  10   4        2.17        4.80     50.21 o 
   4  10   4      277.59      182.22     67.24 o 
  -7  11   4        1.44       35.33     39.06 o 
  -6  11   4        4.96       31.22     34.72 o 
  -5  11   4        3.61       26.07     33.08 o 
  -4  11   4       13.30        5.76     28.09 o 
  -3  11   4        3.30        2.45     37.07 o 
  -2  11   4        6.62       -0.11     29.77 o 
  -1  11   4        2.89       46.11     27.64 o 
   0  11   4       52.11       69.01     49.12 o 
   1  11   4      130.19      223.62     39.88 o 
   2  11   4      205.30      220.27     64.02 o 
  -5  12   4       16.17       22.57     37.46 o 
  -4  12   4       14.77       89.98     45.78 o 
  -3  12   4        2.25      -20.52     33.71 o 
  -2  12   4       36.95       43.07     36.77 o 
  -1  12   4       19.05       64.73     34.82 o 
   0  12   4       19.58       48.75     36.69 o 
   1  12   4       32.36       52.50     43.02 o 
  -2 -13   5      211.88      308.30     92.61 o 
  -1 -13   5       58.19      291.94     83.08 o 
   1 -13   5       15.66       21.76     57.19 o 
   2 -13   5      148.11      214.69     47.01 o 
   3 -13   5       30.27       16.74     56.36 o 
  -4 -12   5      212.40      232.43     50.04 o 
  -3 -12   5      161.76      166.87     45.92 o 
  -2 -12   5      539.77      680.02     85.48 o 
  -1 -12   5      255.66      420.46     83.72 o 
   0 -12   5      116.10      184.83    100.23 o 
   1 -12   5        8.94        3.04     34.97 o 
   2 -12   5      200.09      202.62     38.44 o 
   3 -12   5        0.50      -24.47     54.49 o 
   4 -12   5       14.17       20.64     60.49 o 
   5 -12   5      146.47      192.73     64.84 o 
  -5 -11   5       71.63       55.55     93.44 o 
  -4 -11   5     1407.50     1448.90     72.13 o 
  -3 -11   5     1700.76     1915.42     79.22 o 
  -2 -11   5     2570.54     2825.85     86.19 o 
  -1 -11   5      247.83      407.96     56.51 o 
   0 -11   5      701.33      821.21     75.16 o 
   1 -11   5      404.18      389.91     38.75 o 
   2 -11   5      104.06      139.12     35.24 o 
   3 -11   5       45.07       43.70     35.36 o 
   4 -11   5       10.89       51.18     48.86 o 
   5 -11   5      183.65      238.13     62.22 o 
   6 -11   5       46.87      -54.79     62.29 o 
  -6 -10   5      258.52      160.50     46.96 o 
  -5 -10   5       11.98       13.60     43.22 o 
  -4 -10   5      970.04      925.62     56.55 o 
  -3 -10   5      434.38      437.48     32.95 o 
  -2 -10   5        0.74      -16.16     24.26 o 
  -1 -10   5     1831.92     1920.68     75.25 o 
   0 -10   5     4125.04     4118.43    216.26 o 
   1 -10   5     2442.50     2400.87     70.89 o 
   2 -10   5       11.76       40.92     27.40 o 
   3 -10   5      474.32      432.79     43.94 o 
   4 -10   5      109.19      145.52     55.39 o 
   5 -10   5      100.35       99.82     54.56 o 
   6 -10   5       18.69      -49.98     59.66 o 
   7 -10   5       19.25       53.89     67.99 o 
  -7  -9   5      215.81      192.43     67.47 o 
  -6  -9   5      394.53      426.06     49.78 o 
  -5  -9   5       27.86      -19.03     35.76 o 
  -4  -9   5       38.52       46.71     25.26 o 
  -3  -9   5      675.57      611.58     35.36 o 
  -2  -9   5      140.45      170.30     23.35 o 
  -1  -9   5      758.36      803.92     48.20 o 
   0  -9   5      290.00      298.35     26.21 o 
   1  -9   5        1.57       -8.90     20.21 o 
   2  -9   5     1996.37     1866.93     64.83 o 
   3  -9   5     3246.00     3017.13    103.75 o 
   4  -9   5      318.41      357.69     53.29 o 
   5  -9   5       22.80       42.18     48.11 o 
   6  -9   5      133.43      161.28     57.49 o 
   7  -9   5       38.07      -60.87     60.87 o 
  -8  -8   5        3.28      -49.68     56.96 o 
  -7  -8   5       26.28       83.58     40.68 o 
  -6  -8   5      179.56      235.61     39.37 o 
  -5  -8   5      125.50      158.27     26.53 o 
  -4  -8   5      183.53      194.45     27.58 o 
  -3  -8   5      702.86      676.12     32.24 o 
  -2  -8   5       27.00       38.88     18.38 o 
  -1  -8   5        0.72       -3.24     14.23 o 
   0  -8   5      175.24      253.33     18.23 o 
   1  -8   5      152.13      202.49     27.31 o 
   2  -8   5      318.94      313.17     32.87 o 
   3  -8   5      241.54      284.74     25.63 o 
   4  -8   5      117.04      121.05     47.21 o 
   5  -8   5      627.62      641.52     68.67 o 
   6  -8   5      319.44      326.62     68.90 o 
   7  -8   5       80.70        6.90     69.87 o 
   8  -8   5        0.38      -75.87     75.87 o 
  -8  -7   5     1771.29     1656.12    104.47 o 
  -7  -7   5     2205.69     2059.67     91.86 o 
  -6  -7   5      243.96      268.00     28.94 o 
  -5  -7   5      217.29      248.75     24.31 o 
  -4  -7   5      114.62      173.46     28.41 o 
  -3  -7   5      411.03      393.55     24.78 o 
  -2  -7   5       89.22       93.83     25.95 o 
  -1  -7   5      185.88      151.13     14.30 o 
   0  -7   5      460.59      424.32     19.33 o 
   1  -7   5      192.37      214.39     33.60 o 
   2  -7   5        2.43       23.35     16.04 o 
   3  -7   5       35.02       75.31     16.49 o 
   4  -7   5       15.38        1.98     35.37 o 
   5  -7   5       83.42       86.63     63.38 o 
   6  -7   5        1.06       29.67     37.11 o 
   7  -7   5        9.20       71.60     56.81 o 
   8  -7   5        3.54       26.64     73.17 o 
  -9  -6   5      894.28      861.04     80.75 o 
  -8  -6   5      909.74      825.10     47.71 o 
  -7  -6   5      417.33      398.56     29.26 o 
  -6  -6   5     1664.32     1602.99     51.33 o 
  -5  -6   5     4906.29     4875.13    120.71 o 
  -4  -6   5     1692.83     1676.78     50.11 o 
  -3  -6   5      172.90      187.74     18.65 o 
  -2  -6   5      725.18      674.12     22.45 o 
  -1  -6   5      300.04      237.84     16.05 o 
   0  -6   5      787.56      898.21     25.96 o 
   1  -6   5        0.67       -0.10     11.87 o 
   2  -6   5      348.77      339.61     18.68 o 
   3  -6   5      331.60      304.14     19.65 o 
   4  -6   5      345.61      336.86     24.01 o 
   5  -6   5       38.49        6.43     40.08 o 
   6  -6   5       74.18       89.20     38.07 o 
   7  -6   5       10.38      -14.18     56.21 o 
   8  -6   5        5.63      135.38     97.04 o 
  -9  -5   5       65.88       17.28     39.63 o 
  -8  -5   5      339.85      299.41     32.80 o 
  -7  -5   5      712.43      643.30     32.96 o 
  -6  -5   5     1259.12     1278.55     44.67 o 
  -5  -5   5     3078.13     3025.90     79.75 o 
  -4  -5   5      123.96      136.16     16.06 o 
  -3  -5   5     3228.93     3087.70     77.60 o 
  -2  -5   5     3538.92     3322.85     69.49 o 
  -1  -5   5      390.98      290.74     13.35 o 
   0  -5   5      104.70      109.58      9.60 o 
   1  -5   5      487.57      465.14     18.81 o 
   2  -5   5      650.31      659.89     25.45 o 
   3  -5   5        0.61       10.35     13.51 o 
   4  -5   5       61.00      114.76     22.74 o 
   5  -5   5      221.59      287.75     27.53 o 
   6  -5   5      124.61      200.79     37.69 o 
   7  -5   5      160.48      207.96     44.08 o 
   8  -5   5       34.46       60.99     61.24 o 
   9  -5   5       10.18       72.22     60.75 o 
 -10  -4   5       31.01       69.60     41.63 o 
  -9  -4   5      229.71      244.96     38.54 o 
  -8  -4   5      839.70      758.98     44.55 o 
  -7  -4   5        3.12      -14.44     19.59 o 
  -6  -4   5      143.48      208.63     32.34 o 
  -5  -4   5        2.04       13.89     13.64 o 
  -4  -4   5      153.69      196.26     16.24 o 
  -3  -4   5     3966.56     3780.83     91.48 o 
  -2  -4   5     1481.13     1347.50     46.95 o 
  -1  -4   5       44.93       36.54      8.07 o 
   0  -4   5     1090.94      882.91     29.24 o 
   1  -4   5      163.02      161.08     13.91 o 
   2  -4   5      399.65      370.52     19.44 o 
   3  -4   5       20.60       29.19     13.28 o 
   4  -4   5        4.15       10.32     19.61 o 
   5  -4   5        0.34       20.22     33.66 o 
   6  -4   5       28.90       51.10     50.66 o 
   7  -4   5       78.44       28.88     41.06 o 
   8  -4   5       77.88       89.04     53.96 o 
   9  -4   5       88.14      124.25     60.99 o 
 -10  -3   5        9.15      -29.83     41.80 o 
  -9  -3   5       20.56      -14.19     28.43 o 
  -8  -3   5       73.44       38.13     24.90 o 
  -7  -3   5       31.24       29.79     20.15 o 
  -6  -3   5      765.21      724.58     30.20 o 
  -5  -3   5      570.40      538.98     24.40 o 
  -4  -3   5       43.58       36.59     11.81 o 
  -3  -3   5       18.03       23.93     10.29 o 
  -2  -3   5       64.63       71.40      8.36 o 
  -1  -3   5       52.06       97.61     11.61 o 
   0  -3   5      728.65      697.41     23.60 o 
   1  -3   5        4.74       20.86      9.52 o 
   2  -3   5        1.99        2.95     12.00 o 
   3  -3   5       52.45      105.42     25.29 o 
   4  -3   5       20.80       29.61     20.64 o 
   5  -3   5        7.24       52.40     22.63 o 
   6  -3   5       74.06      149.16     48.71 o 
   7  -3   5      217.59      285.56     47.17 o 
   8  -3   5      245.79      342.45     79.33 o 
   9  -3   5        8.53      -48.38     58.56 o 
 -10  -2   5     1367.03     1319.47     65.95 o 
  -9  -2   5      634.36      570.87     95.91 o 
  -8  -2   5      350.37      351.30     34.22 o 
  -7  -2   5       56.18       76.67     19.25 o 
  -6  -2   5        6.07       -6.64     16.37 o 
  -5  -2   5      122.93       91.20     15.00 o 
  -4  -2   5       33.42       48.86     15.07 o 
  -3  -2   5      313.14      292.94     14.92 o 
  -2  -2   5      378.12      368.95     14.60 o 
  -1  -2   5      117.45      106.73      8.65 o 
   0  -2   5       19.90       25.51     18.91 o 
   1  -2   5       29.37       43.12     10.05 o 
   2  -2   5      287.80      336.02     17.99 o 
   3  -2   5      571.86      514.85     19.97 o 
   4  -2   5       16.49       11.01     13.20 o 
   5  -2   5       25.33       15.93     24.15 o 
   6  -2   5      410.57      475.15     35.20 o 
   7  -2   5      514.38      444.07     48.86 o 
   8  -2   5        7.92      -35.50     55.76 o 
 -10  -1   5     1063.92     1017.72     58.45 o 
  -9  -1   5       74.41       39.30     30.02 o 
  -8  -1   5      854.87      879.18     45.81 o 
  -7  -1   5     1736.95     1774.83     53.62 o 
  -6  -1   5      683.99      694.90     27.73 o 
  -5  -1   5       89.23       88.31     13.81 o 
  -4  -1   5      104.69      127.44     12.78 o 
  -3  -1   5      133.21      154.48     10.04 o 
  -2  -1   5      345.27      371.96     12.41 o 
  -1  -1   5       20.93       44.58      7.66 o 
   0  -1   5       17.13       18.88      5.69 o 
   1  -1   5       32.82       28.76      6.35 o 
   2  -1   5      186.60      198.74     11.91 o 
   3  -1   5       18.13       10.35     16.13 o 
   4  -1   5      144.79      133.66     16.26 o 
   5  -1   5      902.38      957.91     33.12 o 
   6  -1   5      160.26      152.78     32.18 o 
   7  -1   5      105.40       84.95     49.72 o 
   8  -1   5      213.31      338.62     91.00 o 
 -10   0   5       13.77       71.31     34.56 o 
  -9   0   5      105.79       66.98     33.30 o 
  -8   0   5     2006.36     1874.80     97.00 o 
  -7   0   5      670.57      687.68     30.17 o 
  -6   0   5       97.85      138.66     18.12 o 
  -5   0   5      717.64      824.51     23.63 o 
  -4   0   5      408.44      360.12     24.99 o 
  -3   0   5       42.80       51.69      7.49 o 
  -2   0   5       38.01       35.79      5.96 o 
  -1   0   5      354.38      354.70     11.51 o 
   0   0   5      149.56      180.03      9.31 o 
   1   0   5      328.37      285.22     11.73 o 
   2   0   5        6.49        7.35      7.80 o 
   3   0   5       43.07       66.92     13.41 o 
   4   0   5      114.30      125.32     20.62 o 
   5   0   5        1.18      -21.14     27.58 o 
   6   0   5        0.19       11.58     26.54 o 
   7   0   5      602.59      536.03     45.13 o 
   8   0   5      112.29      179.64     44.79 o 
 -11   1   5      148.16      188.45     71.82 o 
 -10   1   5       70.57       74.83     38.26 o 
  -9   1   5        0.48       14.26     35.09 o 
  -8   1   5       60.75       69.21     26.01 o 
  -7   1   5        0.77       24.96     24.99 o 
  -6   1   5      112.82      119.42     13.65 o 
  -5   1   5     1075.11     1239.47     39.71 o 
  -4   1   5      119.57      115.73     10.07 o 
  -3   1   5       62.18       83.34     18.01 o 
  -2   1   5      138.11      273.79     12.58 o 
  -1   1   5      732.15      727.66     18.49 o 
   0   1   5      478.78      547.69     15.63 o 
   1   1   5       53.26       70.77     16.98 o 
   2   1   5      424.08      467.66     23.32 o 
   3   1   5      760.31      732.17     31.38 o 
   4   1   5       74.65      107.74     23.30 o 
   5   1   5      151.76      218.34     27.47 o 
   6   1   5      144.68      106.07     29.48 o 
   7   1   5       58.90       72.20     45.71 o 
 -10   2   5        9.90       -9.88     34.35 o 
  -9   2   5      116.44      106.58     38.58 o 
  -8   2   5        0.03      -11.36     45.33 o 
  -7   2   5      195.47      199.52     20.69 o 
  -6   2   5        6.89       29.05     13.87 o 
  -5   2   5        1.01        6.60     14.12 o 
  -4   2   5       36.59       46.59      9.03 o 
  -3   2   5       11.54       63.70      7.97 o 
  -2   2   5      376.94      491.24     15.13 o 
  -1   2   5      134.75      131.92      9.00 o 
   0   2   5      316.06      372.13     19.98 o 
   1   2   5     1792.94     1709.73     91.26 o 
   2   2   5     3110.33     3482.80    131.34 o 
   3   2   5      469.80      441.33     26.09 o 
   4   2   5      201.27      222.52     24.33 o 
   5   2   5      642.06      635.93     97.79 o 
   6   2   5     1172.26     1216.41     54.14 o 
   7   2   5       35.80      -18.16     48.11 o 
 -10   3   5        1.09      -17.67     47.21 o 
  -9   3   5        0.19        7.08     31.34 o 
  -8   3   5       12.56      -14.90     30.43 o 
  -7   3   5        0.99       -1.50     16.36 o 
  -6   3   5       14.07       -9.73     14.67 o 
  -5   3   5        2.12        2.98     11.77 o 
  -4   3   5      100.30      132.67     12.62 o 
  -3   3   5       12.82       12.25      7.11 o 
  -2   3   5       26.33       26.33      6.91 o 
  -1   3   5      207.53      184.99     10.80 o 
   0   3   5     1300.92     1375.35     43.96 o 
   1   3   5     1650.95     1526.78     48.54 o 
   2   3   5      563.12      638.00     29.53 o 
   3   3   5      800.01      909.51     92.87 o 
   4   3   5     1670.55     1701.61    182.37 o 
   5   3   5     3154.65     3080.54     97.68 o 
   6   3   5      159.88      268.47     35.76 o 
   7   3   5      225.07      276.33     60.11 o 
 -10   4   5       58.34      109.26     42.28 o 
  -9   4   5      111.12      150.59     33.49 o 
  -8   4   5        0.02       13.15     26.48 o 
  -7   4   5       10.75       -4.23     17.74 o 
  -6   4   5        5.99      -15.74     18.18 o 
  -5   4   5       92.88      110.16     15.03 o 
  -4   4   5      139.07      205.60     16.44 o 
  -3   4   5       99.50      105.71     15.67 o 
  -2   4   5        7.04        0.84      7.68 o 
  -1   4   5        7.36        4.27     22.29 o 
   0   4   5       81.59       90.42     14.53 o 
   1   4   5       11.55       12.52     13.36 o 
   2   4   5     1406.99     1427.42     50.52 o 
   3   4   5      825.35      761.24     37.39 o 
   4   4   5     1323.05     1342.42     76.93 o 
   5   4   5      104.13      173.85     28.32 o 
   6   4   5      447.45      503.15     73.66 o 
   7   4   5     1545.77     1398.92     93.81 o 
 -10   5   5       13.08       -5.53     38.76 o 
  -9   5   5        3.03       -7.47     34.24 o 
  -8   5   5        0.24       13.88     22.05 o 
  -7   5   5        1.82      -16.40     19.53 o 
  -6   5   5       67.47       96.96     23.00 o 
  -5   5   5       10.06        9.71     15.87 o 
  -4   5   5        6.50       11.36     13.86 o 
  -3   5   5      427.31      466.56     40.23 o 
  -2   5   5      915.34      937.28     29.63 o 
  -1   5   5       17.82        5.56     12.85 o 
   0   5   5        2.91       -9.79     13.89 o 
   1   5   5       44.69       53.05     15.46 o 
   2   5   5       56.46       39.18     18.92 o 
   3   5   5      528.95      591.71     33.51 o 
   4   5   5      112.02      146.41     29.44 o 
   5   5   5      687.03      602.64     48.78 o 
   6   5   5      317.81      341.17     56.44 o 
   7   5   5      299.58      333.22     65.29 o 
 -10   6   5       38.81       26.50     53.21 o 
  -9   6   5       57.59       76.76     28.79 o 
  -8   6   5      129.52      144.66     33.34 o 
  -7   6   5      412.89      484.65     52.83 o 
  -6   6   5      350.92      374.92     48.78 o 
  -5   6   5       29.97       61.78     19.03 o 
  -4   6   5      349.61      340.57     27.72 o 
  -3   6   5     1303.69     1241.87     47.06 o 
  -2   6   5      583.99      608.93     30.96 o 
  -1   6   5       74.88       79.38     16.95 o 
   0   6   5     1434.56     1529.21     76.33 o 
   1   6   5      781.22      772.24     35.37 o 
   2   6   5       57.01       53.41     21.93 o 
   3   6   5       21.76       21.07     25.37 o 
   4   6   5      525.79      435.44     38.12 o 
   5   6   5      122.70      221.70     56.21 o 
   6   6   5      342.29      385.68     71.37 o 
  -9   7   5        0.96      -17.95     30.42 o 
  -8   7   5        0.59       20.92     31.96 o 
  -7   7   5        4.23      -19.46     28.05 o 
  -6   7   5      229.73      243.28     27.21 o 
  -5   7   5      590.16      597.86     34.07 o 
  -4   7   5     1965.57     1948.40     66.78 o 
  -3   7   5      481.31      382.63     26.96 o 
  -2   7   5      238.52      206.72     32.05 o 
  -1   7   5     1562.74     1526.79     54.08 o 
   0   7   5     4105.36     3986.13    116.46 o 
   1   7   5      879.20      868.86     51.48 o 
   2   7   5      636.72      593.75     36.43 o 
   3   7   5      770.93      694.95     45.05 o 
   4   7   5      386.79      411.02     40.25 o 
   5   7   5       39.38       34.60     52.38 o 
   6   7   5      521.82      542.46     75.05 o 
  -9   8   5        0.34      -10.86     34.99 o 
  -8   8   5        0.36        8.48     33.54 o 
  -7   8   5        8.12      -28.53     28.53 o 
  -6   8   5       54.22       65.81     25.63 o 
  -5   8   5       49.28       42.74     44.32 o 
  -4   8   5       51.68       73.92     29.53 o 
  -3   8   5      490.18      496.48     31.80 o 
  -2   8   5      618.70      616.42     35.92 o 
  -1   8   5     2335.69     2017.73     68.05 o 
   0   8   5      188.70      244.82     27.69 o 
   1   8   5      499.66      453.87     47.84 o 
   2   8   5     2854.79     2709.37     89.43 o 
   3   8   5     3485.46     3268.92    164.40 o 
   4   8   5      300.32      329.09     62.59 o 
   5   8   5      443.21      529.92     72.12 o 
  -8   9   5        0.61       35.99     49.68 o 
  -7   9   5        2.73       -0.92     30.96 o 
  -6   9   5       76.54       46.14     28.54 o 
  -5   9   5        8.05        1.94     25.46 o 
  -4   9   5      210.62      206.07     26.23 o 
  -3   9   5       98.21       75.23     31.41 o 
  -2   9   5       10.11       -6.48     23.24 o 
  -1   9   5        3.09        1.32     31.15 o 
   0   9   5      117.43      146.53     27.64 o 
   1   9   5     1000.89     1038.36     71.71 o 
   2   9   5      703.61      635.99     44.70 o 
   3   9   5       88.17      129.52     50.43 o 
   4   9   5      580.01      554.16     74.67 o 
  -7  10   5      220.73      225.97     39.40 o 
  -6  10   5        4.05      -10.89     33.62 o 
  -5  10   5       41.13       77.62     35.57 o 
  -4  10   5       42.88       36.79     25.00 o 
  -3  10   5      176.07      209.34     31.22 o 
  -2  10   5      112.46       69.74     31.41 o 
  -1  10   5      370.77      344.78     34.48 o 
   0  10   5        3.51       53.82     63.98 o 
   1  10   5       56.02       43.94     32.32 o 
   2  10   5       42.53        3.13     37.93 o 
   3  10   5       99.72      127.81     54.79 o 
  -6  11   5      702.89      743.15     70.92 o 
  -5  11   5     1300.47     1179.65     84.06 o 
  -4  11   5      290.87      267.67     34.25 o 
  -3  11   5       47.12       22.12     41.54 o 
  -2  11   5      227.52      214.58     35.87 o 
  -1  11   5       83.76       66.78     33.13 o 
   0  11   5      140.44      117.40     37.15 o 
   1  11   5      451.73      445.96     52.61 o 
   2  11   5       15.68       20.94     56.14 o 
  -4  12   5      131.04      194.27     52.68 o 
  -3  12   5     1337.77     1237.89     68.56 o 
  -2  12   5     1396.74     1362.22     62.58 o 
  -1  12   5      240.84      266.10     44.58 o 
   0  12   5      220.59      250.92     46.42 o 
  -2 -13   6        0.47      189.50     82.40 o 
  -1 -13   6        2.49      264.17     76.18 o 
   0 -13   6       22.28       32.27     59.89 o 
   1 -13   6       37.92      -57.86     57.86 o 
   2 -13   6      200.26      175.53     90.58 o 
   3 -13   6      164.06      166.08     64.47 o 
  -4 -12   6       54.24      148.15     85.86 o 
  -3 -12   6      446.44      680.85     93.59 o 
  -2 -12   6      410.75      548.44     53.37 o 
  -1 -12   6        0.15      108.02     46.04 o 
   0 -12   6        2.26       14.66     38.75 o 
   1 -12   6        3.51       73.77     57.41 o 
   2 -12   6       34.98       29.61     38.14 o 
   3 -12   6        6.46        0.99     41.31 o 
   4 -12   6       33.44       43.75     56.89 o 
   5 -12   6      154.12      197.98     64.47 o 
  -5 -11   6        2.58      -39.16     46.57 o 
  -4 -11   6      403.99      499.44     50.14 o 
  -3 -11   6      260.19      348.94     52.61 o 
  -2 -11   6      101.98      230.36     71.11 o 
  -1 -11   6       97.63      153.78     38.13 o 
   0 -11   6      218.77      276.34     40.87 o 
   1 -11   6        0.55       22.83     28.44 o 
   2 -11   6        6.16      -11.72     32.10 o 
   3 -11   6       23.67       16.91     35.86 o 
   4 -11   6       46.40       50.81     59.81 o 
   5 -11   6      143.85       27.39     66.42 o 
   6 -11   6        3.87       33.77     74.15 o 
  -6 -10   6      272.43      326.96    152.65 o 
  -5 -10   6      173.39      100.88     42.68 o 
  -4 -10   6       29.19       19.27     28.78 o 
  -3 -10   6       10.93       37.46     26.57 o 
  -2 -10   6        2.40      -27.65     39.78 o 
  -1 -10   6      108.48      107.77     33.84 o 
   0 -10   6       21.50       44.74     25.37 o 
   1 -10   6       54.99       69.95     23.03 o 
   2 -10   6        0.06       20.42     26.42 o 
   3 -10   6       23.84       28.76     31.44 o 
   4 -10   6       42.95       59.66     51.11 o 
   5 -10   6        3.02       88.26     53.21 o 
   6 -10   6      110.82      -60.34     60.34 o 
  -7  -9   6       40.18       81.88    122.89 o 
  -6  -9   6       89.20      131.81     47.52 o 
  -5  -9   6       12.27       -1.01     27.15 o 
  -4  -9   6        0.38        4.13     25.17 o 
  -3  -9   6      374.26      417.01     42.48 o 
  -2  -9   6      268.17      263.32     25.74 o 
  -1  -9   6        7.66      -26.23     27.61 o 
   0  -9   6        2.46       16.22     20.21 o 
   1  -9   6        0.40      -15.45     20.84 o 
   2  -9   6      137.55      192.62     31.53 o 
   3  -9   6      262.89      314.98     76.40 o 
   4  -9   6       43.84      180.34     58.01 o 
   5  -9   6       64.17      159.33     62.37 o 
   6  -9   6      377.60      454.35     82.70 o 
   7  -9   6      108.10       70.92     79.48 o 
  -8  -8   6      358.03      460.65     66.79 o 
  -7  -8   6      236.63      344.39     93.02 o 
  -6  -8   6       84.13       77.73     36.13 o 
  -5  -8   6       62.24       61.89     23.59 o 
  -4  -8   6       89.27      118.20     26.50 o 
  -3  -8   6      223.90      218.26     22.86 o 
  -2  -8   6      175.21      211.82     29.76 o 
  -1  -8   6        3.06       21.53     17.89 o 
   0  -8   6      237.26      226.45     30.24 o 
   1  -8   6       40.49       59.78     21.19 o 
   2  -8   6       60.80       67.26     20.75 o 
   3  -8   6        4.17       -8.47     20.54 o 
   4  -8   6      164.56      228.45     48.03 o 
   5  -8   6      512.68      502.76     66.04 o 
   6  -8   6      354.06      373.45     69.27 o 
   7  -8   6        0.40       26.87     65.07 o 
  -8  -7   6      179.07      214.52     72.20 o 
  -7  -7   6       18.97       63.76     28.34 o 
  -6  -7   6      152.92      204.10     28.54 o 
  -5  -7   6      278.95      304.83     26.67 o 
  -4  -7   6       41.06       44.96     18.95 o 
  -3  -7   6      138.78      171.77     20.31 o 
  -2  -7   6       92.57       82.69     16.57 o 
  -1  -7   6      512.76      482.91     20.98 o 
   0  -7   6      959.63      926.81     40.46 o 
   1  -7   6      269.61      264.28     19.21 o 
   2  -7   6       24.32       12.21     19.57 o 
   3  -7   6        9.91        4.93     16.98 o 
   4  -7   6       42.03       10.21     24.55 o 
   5  -7   6      132.71      171.39     78.88 o 
   6  -7   6      184.78      190.27     44.04 o 
   7  -7   6       30.42       39.24     47.98 o 
   8  -7   6      464.99      450.82     65.21 o 
  -9  -6   6       23.97       27.32     54.34 o 
  -8  -6   6       39.48      166.94     66.46 o 
  -7  -6   6        0.46      -22.36     22.36 o 
  -6  -6   6       26.85       39.72     23.46 o 
  -5  -6   6       13.70       49.66     18.66 o 
  -4  -6   6      116.24      148.82     29.13 o 
  -3  -6   6        0.03       -8.06     14.80 o 
  -2  -6   6       13.42       40.47     11.72 o 
  -1  -6   6      112.25       74.46     11.81 o 
   0  -6   6       50.26       76.81     13.48 o 
   1  -6   6      589.51      599.85     23.26 o 
   2  -6   6     1642.45     1511.47     40.48 o 
   3  -6   6      414.79      342.63     21.33 o 
   4  -6   6      136.58      189.46     24.94 o 
   5  -6   6       96.50      125.40     26.21 o 
   6  -6   6       86.54       61.51     38.58 o 
   7  -6   6       11.19       14.14     46.24 o 
   8  -6   6        7.94       22.46     55.94 o 
  -9  -5   6       16.28       31.75     33.18 o 
  -8  -5   6      144.67      225.17     43.95 o 
  -7  -5   6        2.82      -22.15     22.15 o 
  -6  -5   6       24.65       49.70     21.22 o 
  -5  -5   6        6.63      -13.83     20.98 o 
  -4  -5   6        1.68        0.12     14.70 o 
  -3  -5   6      628.61      631.16     25.64 o 
  -2  -5   6      873.31      835.26     28.33 o 
  -1  -5   6        0.20       12.52      8.72 o 
   0  -5   6       66.08       93.70     14.03 o 
   1  -5   6     2516.07     2226.29     86.79 o 
   2  -5   6     2123.97     1980.65    104.90 o 
   3  -5   6       13.00        1.89     15.38 o 
   4  -5   6      773.43      835.29     39.29 o 
   5  -5   6     1342.16     1383.44     97.98 o 
   6  -5   6      170.06      118.00     41.47 o 
   7  -5   6        6.98        9.95     44.53 o 
   8  -5   6      447.24      636.85     65.75 o 
 -10  -4   6        1.54       53.73     50.32 o 
  -9  -4   6       22.74        3.85     62.67 o 
  -8  -4   6       49.55       55.12     24.39 o 
  -7  -4   6        4.65       46.09     31.42 o 
  -6  -4   6       10.61       25.75     17.13 o 
  -5  -4   6       31.11       28.79     15.48 o 
  -4  -4   6      233.69      243.05     18.00 o 
  -3  -4   6      664.42      597.16     24.33 o 
  -2  -4   6      108.41      139.25     11.08 o 
  -1  -4   6      101.04      103.01     11.63 o 
   0  -4   6     3633.95     3440.83     97.37 o 
   1  -4   6      345.87      310.19     23.26 o 
   2  -4   6       47.45       69.80     12.97 o 
   3  -4   6     1155.39     1232.76     39.37 o 
   4  -4   6     6793.27     6599.37    238.24 o 
   5  -4   6     1539.93     1467.60     58.27 o 
   6  -4   6        0.75        8.90     29.94 o 
   7  -4   6      472.13      478.74     63.87 o 
   8  -4   6     1182.93     1285.81     75.70 o 
 -10  -3   6        3.11       11.37     40.23 o 
  -9  -3   6       24.57       20.20     29.44 o 
  -8  -3   6        3.68       -8.75     22.39 o 
  -7  -3   6        9.02      -18.80     18.80 o 
  -6  -3   6       65.57       51.68     16.80 o 
  -5  -3   6        2.02       -8.93     13.05 o 
  -4  -3   6       91.38       92.89     13.54 o 
  -3  -3   6       37.66       37.43     10.40 o 
  -2  -3   6      164.68      167.34     11.47 o 
  -1  -3   6      916.69      947.01     29.29 o 
   0  -3   6     1264.34     1220.19     36.09 o 
   1  -3   6        0.03        9.89     11.65 o 
   2  -3   6      506.46      456.37     25.51 o 
   3  -3   6     1934.13     1907.66     55.79 o 
   4  -3   6      765.69      738.71     58.95 o 
   5  -3   6        2.97       48.73     24.80 o 
   6  -3   6     2374.69     2283.59     86.31 o 
   7  -3   6     3573.80     3383.93    113.20 o 
   8  -3   6      829.87      668.77     77.75 o 
 -10  -2   6        0.95       11.65     37.30 o 
  -9  -2   6       27.12       38.67     31.44 o 
  -8  -2   6        4.34       14.73     21.99 o 
  -7  -2   6      306.20      315.55     25.85 o 
  -6  -2   6      327.04      371.85     23.91 o 
  -5  -2   6      375.17      357.94     20.35 o 
  -4  -2   6       82.51       62.08     12.88 o 
  -3  -2   6       55.16       48.90      7.99 o 
  -2  -2   6       67.91      117.15     10.18 o 
  -1  -2   6     1062.78      997.12     24.44 o 
   0  -2   6     1600.16     1511.46     41.59 o 
   1  -2   6      271.95      264.36     22.83 o 
   2  -2   6      237.05      218.22     16.94 o 
   3  -2   6      237.83      298.93     19.79 o 
   4  -2   6      105.58      143.97     22.77 o 
   5  -2   6      627.90      624.39     38.86 o 
   6  -2   6      391.41      385.29     38.76 o 
   7  -2   6      865.20      863.04     51.59 o 
   8  -2   6      261.42      243.84     71.90 o 
 -10  -1   6        0.01       -9.76     37.60 o 
  -9  -1   6       25.93       14.27     28.91 o 
  -8  -1   6      404.47      394.58     38.20 o 
  -7  -1   6      806.74      716.59     52.36 o 
  -6  -1   6      235.87      299.19     21.67 o 
  -5  -1   6      322.94      349.07     21.33 o 
  -4  -1   6     3312.54     3306.62     68.20 o 
  -3  -1   6     1980.31     1853.52     40.61 o 
  -2  -1   6      616.35      644.49     18.50 o 
  -1  -1   6      468.37      401.50     14.05 o 
   0  -1   6      458.33      441.74     14.60 o 
   1  -1   6      706.25      618.75     17.54 o 
   2  -1   6        2.03        2.54      8.86 o 
   3  -1   6     1408.39     1301.35     48.85 o 
   4  -1   6        4.20       -0.51     29.12 o 
   5  -1   6        1.46        0.17     49.31 o 
   6  -1   6       48.55       20.84     29.45 o 
   7  -1   6      252.55      254.50     40.57 o 
   8  -1   6      115.40       43.77     58.16 o 
 -10   0   6        0.09       -9.63     33.29 o 
  -9   0   6       41.91       77.85     42.89 o 
  -8   0   6      229.04      230.72     32.42 o 
  -7   0   6        1.36      -37.11     37.11 o 
  -6   0   6      173.40      202.97     19.63 o 
  -5   0   6     5299.95     5575.92    112.07 o 
  -4   0   6     2834.04     2827.56     59.23 o 
  -3   0   6      625.00      595.06     17.71 o 
  -2   0   6     2546.14     2141.21     45.40 o 
  -1   0   6     9512.51     9481.21    195.02 o 
   0   0   6     4444.34     3971.82     79.53 o 
   1   0   6       86.85      104.17      9.00 o 
   2   0   6      616.46      601.90     28.96 o 
   3   0   6     3409.92     3701.08     88.06 o 
   4   0   6      206.28      266.83     22.08 o 
   5   0   6      806.86      652.32     42.39 o 
   6   0   6        4.23       26.27     30.61 o 
   7   0   6       45.95        9.32     38.58 o 
   8   0   6      323.69      296.81    119.33 o 
 -10   1   6        3.08        4.69     37.10 o 
  -9   1   6       82.08      111.42     32.20 o 
  -8   1   6        1.87      -20.02     25.98 o 
  -7   1   6       11.11       11.06     20.97 o 
  -6   1   6      611.90      599.51     27.55 o 
  -5   1   6      976.79     1023.90     27.47 o 
  -4   1   6        4.48       14.40      8.08 o 
  -3   1   6     1836.49     1929.74     42.24 o 
  -2   1   6     8267.05     7710.31    149.44 o 
  -1   1   6     6671.08     6339.08    123.71 o 
   0   1   6        1.27       12.66      7.52 o 
   1   1   6     3729.62     3995.52     80.96 o 
   2   1   6    11191.75    11344.90    247.85 o 
   3   1   6     3141.47     3393.71     82.66 o 
   4   1   6        4.00       -4.48     19.23 o 
   5   1   6     1449.95     1420.99     55.15 o 
   6   1   6     1530.95     1552.07     67.07 o 
   7   1   6       39.82      -30.45     49.50 o 
   8   1   6      205.41      302.67     75.95 o 
 -10   2   6       90.12       58.23     42.70 o 
  -9   2   6       40.07       22.87     31.40 o 
  -8   2   6        5.21       18.28     24.54 o 
  -7   2   6        1.71        0.86     34.30 o 
  -6   2   6       77.18      104.03     15.46 o 
  -5   2   6      116.76      170.55     12.55 o 
  -4   2   6        2.29       15.32      9.09 o 
  -3   2   6     2620.94     2896.01     60.37 o 
  -2   2   6      335.54      319.75     12.84 o 
  -1   2   6        3.42       18.62      6.97 o 
   0   2   6     2944.31     2826.71     67.24 o 
   1   2   6     4142.75     4309.05    129.61 o 
   2   2   6     5315.57     5573.38    152.85 o 
   3   2   6      357.58      423.70     28.38 o 
   4   2   6     3110.35     3250.13     97.65 o 
   5   2   6     5414.42     5566.97    159.39 o 
   6   2   6     1684.27     1525.23     93.21 o 
   7   2   6      112.47       41.20     54.79 o 
   8   2   6      587.32      519.12     73.62 o 
 -10   3   6       89.68      127.17     49.34 o 
  -9   3   6      898.61      895.36     52.79 o 
  -8   3   6      511.58      451.05     43.58 o 
  -7   3   6      763.94      847.69     33.61 o 
  -6   3   6        0.17        7.37     15.07 o 
  -5   3   6      226.41      269.56     20.24 o 
  -4   3   6       24.44       42.74      9.83 o 
  -3   3   6       58.61       67.45      8.89 o 
  -2   3   6        5.63       12.99      7.68 o 
  -1   3   6     1768.07     2093.06     52.25 o 
   0   3   6       13.26       22.15     11.07 o 
   1   3   6      251.11      278.29     41.61 o 
   2   3   6      419.33      444.48     27.71 o 
   3   3   6     1147.48     1116.36     44.62 o 
   4   3   6     2299.90     2338.42     78.39 o 
   5   3   6     1127.25     1105.62     62.78 o 
   6   3   6      245.64      320.28     56.02 o 
 -10   4   6      629.70      661.21     56.86 o 
  -9   4   6      896.55      859.47     72.01 o 
  -8   4   6      193.53      225.71     46.34 o 
  -7   4   6      803.94      845.44     35.06 o 
  -6   4   6     3420.99     3647.51     91.97 o 
  -5   4   6     2504.90     2475.05     65.33 o 
  -4   4   6      996.90     1044.06     33.35 o 
  -3   4   6      642.07      698.41     21.17 o 
  -2   4   6      460.97      427.07     26.19 o 
  -1   4   6       40.62       50.78     11.40 o 
   0   4   6      106.68      101.28     15.75 o 
   1   4   6      195.87      227.91     21.46 o 
   2   4   6      339.98      288.79     27.64 o 
   3   4   6      762.33      688.63     37.29 o 
   4   4   6       13.15       30.45     25.30 o 
   5   4   6      457.66      485.05     43.12 o 
   6   4   6      439.31      462.92     48.03 o 
 -10   5   6      203.00      222.95     41.86 o 
  -9   5   6       14.65      -16.90     34.68 o 
  -8   5   6      388.30      432.45     30.73 o 
  -7   5   6     2231.75     2305.48     65.60 o 
  -6   5   6     4139.32     4124.31    103.76 o 
  -5   5   6       20.94       48.62     16.12 o 
  -4   5   6     1886.74     2035.52     54.71 o 
  -3   5   6     6739.49     6456.53    148.67 o 
  -2   5   6     5431.14     5308.08    106.65 o 
  -1   5   6       35.69       29.87     13.49 o 
   0   5   6      472.87      456.51     27.75 o 
   1   5   6      782.77      782.15     37.04 o 
   2   5   6       69.22       99.41     26.79 o 
   3   5   6      283.25      264.26     29.16 o 
   4   5   6      209.30      242.50     30.30 o 
   5   5   6       89.04      105.77     34.37 o 
   6   5   6      218.92      353.41     66.04 o 
 -10   6   6       22.23       23.77     42.47 o 
  -9   6   6        5.82        9.29     35.18 o 
  -8   6   6      172.04      260.68     29.44 o 
  -7   6   6      214.46      242.55     35.11 o 
  -6   6   6       17.02       20.69     18.82 o 
  -5   6   6      988.75      974.25     47.47 o 
  -4   6   6     6219.73     6062.21    142.82 o 
  -3   6   6     5675.16     5555.37    130.52 o 
  -2   6   6       61.98       72.71     14.54 o 
  -1   6   6     1628.12     1601.88     54.42 o 
   0   6   6     7537.25     7296.13    200.09 o 
   1   6   6     2447.39     2376.25     86.57 o 
   2   6   6      331.03      321.11     28.33 o 
   3   6   6      183.68      159.73     30.29 o 
   4   6   6      349.93      321.92     38.93 o 
   5   6   6      103.96       15.19     36.25 o 
   6   6   6      248.10       90.13     58.61 o 
  -9   7   6        2.85       35.05     29.73 o 
  -8   7   6        0.89      -25.90     25.90 o 
  -7   7   6      134.69      120.72     26.42 o 
  -6   7   6       77.94       88.60     22.03 o 
  -5   7   6       95.80      101.20     31.41 o 
  -4   7   6      272.56      230.32     21.65 o 
  -3   7   6      237.15      223.08     26.02 o 
  -2   7   6     2192.43     2087.77     68.86 o 
  -1   7   6     6630.53     6216.33    173.21 o 
   0   7   6     2041.55     2028.98     76.25 o 
   1   7   6       21.40       44.90     34.52 o 
   2   7   6     1813.00     1663.40     61.77 o 
   3   7   6     2963.26     3030.57    142.89 o 
   4   7   6      378.09      412.83     45.36 o 
   5   7   6       58.89       74.82     57.11 o 
  -9   8   6       59.49       70.08     34.19 o 
  -8   8   6       10.77       21.48     28.30 o 
  -7   8   6       48.22       51.54     27.20 o 
  -6   8   6       59.34       80.36     29.27 o 
  -5   8   6        3.05       39.80     22.36 o 
  -4   8   6        1.40      -16.96     21.14 o 
  -3   8   6        1.81        7.39     21.51 o 
  -2   8   6      264.93      292.09     28.40 o 
  -1   8   6       82.02       97.66     22.72 o 
   0   8   6      435.16      438.06     36.26 o 
   1   8   6     2145.35     2124.26     99.52 o 
   2   8   6     1532.95     1459.17     60.99 o 
   3   8   6     1008.74      909.54     58.35 o 
   4   8   6        0.91        0.00     54.79 o 
  -8   9   6     1377.54     1434.08     59.19 o 
  -7   9   6      722.82      704.45     48.59 o 
  -6   9   6        0.49        2.38     29.25 o 
  -5   9   6        7.73       18.04     25.41 o 
  -4   9   6      168.35      202.51     37.45 o 
  -3   9   6      419.24      374.14     33.20 o 
  -2   9   6       49.17      106.26     25.92 o 
  -1   9   6      128.68       91.77     26.71 o 
   0   9   6       89.00       84.07     32.10 o 
   1   9   6        6.11       50.81     29.37 o 
   2   9   6       72.01       41.63     39.66 o 
   3   9   6      137.44      143.80     40.42 o 
  -7  10   6      123.13      211.06     55.05 o 
  -6  10   6      630.40      627.71     46.43 o 
  -5  10   6     1911.27     1729.81     68.87 o 
  -4  10   6      779.05      690.96     43.38 o 
  -3  10   6        8.68       -8.33     27.19 o 
  -2  10   6       54.67       55.11     29.13 o 
  -1  10   6        1.30        5.46     28.18 o 
   0  10   6      200.24      193.81     38.07 o 
   1  10   6      362.96      305.29     38.88 o 
   2  10   6       37.58       27.12     38.12 o 
  -6  11   6     2087.92     1956.85     79.16 o 
  -5  11   6     1750.88     1805.10    140.94 o 
  -4  11   6        8.41       37.50     32.46 o 
  -3  11   6      787.16      654.78     97.19 o 
  -2  11   6     1265.16     1107.64     68.56 o 
  -1  11   6      385.90      428.61     42.08 o 
   0  11   6       12.16       38.61     36.96 o 
   1  11   6       26.91      -39.59     39.59 o 
  -2 -13   7      110.85      200.76     79.85 o 
  -1 -13   7       59.19      166.88     53.23 o 
   0 -13   7       25.21       81.73     60.34 o 
   1 -13   7       98.69      243.01     71.07 o 
   2 -13   7      243.62      488.50     77.38 o 
  -4 -12   7       33.36        3.60     82.55 o 
  -3 -12   7      192.46      260.65     77.15 o 
  -2 -12   7      253.15      333.77     68.52 o 
  -1 -12   7        0.01       61.11     44.33 o 
   0 -12   7      458.54      553.93     48.60 o 
   1 -12   7      416.41      436.71     70.77 o 
   2 -12   7      246.98      290.75     43.41 o 
   3 -12   7       31.03        9.32     48.82 o 
   4 -12   7      365.03      374.05     73.92 o 
  -5 -11   7       57.59       57.17     53.89 o 
  -4 -11   7       49.57       22.21     46.16 o 
  -3 -11   7      282.29      335.56     52.68 o 
  -2 -11   7       64.70      113.08     43.08 o 
  -1 -11   7      451.45      482.05     48.26 o 
   0 -11   7      489.15      576.40     50.26 o 
   1 -11   7      401.55      417.64     34.48 o 
   2 -11   7       99.66      125.71     38.69 o 
   3 -11   7     1329.68     1282.74     70.40 o 
   4 -11   7      851.09      812.86     81.28 o 
   5 -11   7      393.30      488.72     78.13 o 
  -6 -10   7       15.28       -8.08     45.11 o 
  -5 -10   7       57.59       60.88     46.38 o 
  -4 -10   7        0.95      -11.86     30.52 o 
  -3 -10   7       29.32       -2.22     37.77 o 
  -2 -10   7       96.81      224.70     58.43 o 
  -1 -10   7      484.95      512.34     44.31 o 
   0 -10   7      549.39      570.48     42.88 o 
   1 -10   7        6.38       22.85     25.95 o 
   2 -10   7      368.80      415.97     33.70 o 
   3 -10   7     1039.95     1043.12     56.33 o 
   4 -10   7      138.55       73.25     57.26 o 
   5 -10   7      270.24      259.67     72.35 o 
   6 -10   7     1426.71     1419.48    111.45 o 
  -7  -9   7      156.24      198.38    102.56 o 
  -6  -9   7      388.28      332.87     35.41 o 
  -5  -9   7       24.03       59.61     28.37 o 
  -4  -9   7        0.31       -3.07     25.53 o 
  -3  -9   7       29.04       45.11     45.67 o 
  -2  -9   7       17.11      -22.17     31.15 o 
  -1  -9   7        0.60       -3.05     28.00 o 
   0  -9   7       71.19       70.02     22.54 o 
   1  -9   7      365.14      374.24     29.35 o 
   2  -9   7      534.24      587.53     84.19 o 
   3  -9   7       27.53       49.20     24.85 o 
   4  -9   7        9.05       27.26     34.78 o 
   5  -9   7      502.09      515.44     71.82 o 
   6  -9   7      809.16      675.44     85.41 o 
  -8  -8   7      159.37      112.24     88.22 o 
  -7  -8   7      346.20      309.91     33.09 o 
  -6  -8   7       36.69       45.49     26.24 o 
  -5  -8   7      560.48      538.19     33.84 o 
  -4  -8   7     1176.38     1047.75     40.78 o 
  -3  -8   7     1436.95     1281.22     57.51 o 
  -2  -8   7        6.24      -18.00     25.44 o 
  -1  -8   7       43.07       30.22     32.68 o 
   0  -8   7       45.51       65.66     20.79 o 
   1  -8   7       45.20       24.54     21.17 o 
   2  -8   7       68.12       82.74     21.61 o 
   3  -8   7      144.10      164.45     22.46 o 
   4  -8   7        2.07       -5.08     27.59 o 
   5  -8   7       41.76       12.91     39.87 o 
   6  -8   7        0.13       70.55     45.99 o 
   7  -8   7        6.83       16.41     54.30 o 
  -8  -7   7      200.73      207.30     33.64 o 
  -7  -7   7       26.58       47.46     28.27 o 
  -6  -7   7      581.10      561.77     36.86 o 
  -5  -7   7     1787.75     1648.48     53.58 o 
  -4  -7   7      910.74      855.57     36.21 o 
  -3  -7   7       21.30       26.85     33.17 o 
  -2  -7   7     2716.39     2467.49     91.54 o 
  -1  -7   7     3788.03     3725.37     95.55 o 
   0  -7   7      895.20      805.43     29.02 o 
   1  -7   7       34.46       14.69     16.29 o 
   2  -7   7      473.30      493.78     25.33 o 
   3  -7   7      292.82      285.21     23.29 o 
   4  -7   7       73.19       68.73     22.50 o 
   5  -7   7       28.68      -20.62     40.56 o 
   6  -7   7       24.40       16.68     52.91 o 
   7  -7   7      292.04      405.99    146.72 o 
  -9  -6   7       62.56       42.73     35.67 o 
  -8  -6   7      237.26      211.31     29.74 o 
  -7  -6   7      170.82      177.22     31.82 o 
  -6  -6   7      272.32      225.41     25.55 o 
  -5  -6   7      466.97      443.16     27.08 o 
  -4  -6   7       14.08       30.49     16.56 o 
  -3  -6   7     3349.63     3274.41     85.46 o 
  -2  -6   7     5818.48     5445.29    169.18 o 
  -1  -6   7     1736.66     1673.25     42.55 o 
   0  -6   7       68.75       92.71     15.22 o 
   1  -6   7     5824.71     5893.18    176.98 o 
   2  -6   7     3540.16     3157.84     98.99 o 
   3  -6   7      344.24      363.89     24.28 o 
   4  -6   7       50.17       63.76     21.87 o 
   5  -6   7     1530.13     1423.12     52.21 o 
   6  -6   7       81.94      103.71     44.50 o 
   7  -6   7        0.10      -44.01     49.75 o 
   8  -6   7       67.31       58.76     72.80 o 
  -9  -5   7        2.60       73.32     55.58 o 
  -8  -5   7       25.59      -26.82     26.82 o 
  -7  -5   7      106.64       50.96     25.40 o 
  -6  -5   7      739.71      667.59     36.57 o 
  -5  -5   7       47.10       77.53     16.96 o 
  -4  -5   7       20.79        6.70     14.78 o 
  -3  -5   7      593.56      525.84     24.45 o 
  -2  -5   7      269.39      261.72     15.65 o 
  -1  -5   7      365.70      372.41     20.35 o 
   0  -5   7     7518.84     7444.11    175.45 o 
   1  -5   7     6801.17     6612.48    157.57 o 
   2  -5   7     1286.59     1100.82     62.53 o 
   3  -5   7      438.72      401.08     25.37 o 
   4  -5   7     4040.99     3965.36    123.59 o 
   5  -5   7     2894.06     2887.56    101.43 o 
   6  -5   7       31.96       60.04     46.91 o 
   7  -5   7      126.16      158.66     53.58 o 
   8  -5   7      632.15      726.71     87.43 o 
 -10  -4   7      122.58      122.47     38.93 o 
  -9  -4   7      246.46      292.34     76.19 o 
  -8  -4   7      707.73      704.18     37.12 o 
  -7  -4   7        5.50       42.25     20.84 o 
  -6  -4   7        2.48       10.09     17.81 o 
  -5  -4   7       50.12       83.78     17.97 o 
  -4  -4   7     1106.89     1055.51     34.81 o 
  -3  -4   7      360.02      337.63     28.75 o 
  -2  -4   7       56.41       58.69     10.80 o 
  -1  -4   7     1281.12     1147.85     45.49 o 
   0  -4   7     1999.98     1885.99     52.30 o 
   1  -4   7       43.04       42.32     14.57 o 
   2  -4   7     1172.04     1175.39     40.76 o 
   3  -4   7     3971.47     3855.58     98.28 o 
   4  -4   7     3344.16     3211.33    102.28 o 
   5  -4   7      393.63      392.65     33.88 o 
   6  -4   7      552.46      540.11     42.39 o 
   7  -4   7     2373.88     2026.56    116.48 o 
   8  -4   7      735.81      786.14     94.64 o 
 -10  -3   7      934.88      842.15     53.59 o 
  -9  -3   7      589.11      579.99     45.28 o 
  -8  -3   7        3.46      -17.42     33.51 o 
  -7  -3   7      973.98      885.01     54.19 o 
  -6  -3   7     2570.87     2494.97     68.51 o 
  -5  -3   7     1286.70     1186.09     38.85 o 
  -4  -3   7       55.98       75.77     22.72 o 
  -3  -3   7      289.45      314.97     17.96 o 
  -2  -3   7      394.61      385.64     15.30 o 
  -1  -3   7      675.88      712.04     20.79 o 
   0  -3   7      454.59      426.54     21.48 o 
   1  -3   7      800.47      808.77     42.41 o 
   2  -3   7       71.71       78.94     14.71 o 
   3  -3   7      213.23      234.93     18.99 o 
   4  -3   7      290.23      336.83     31.73 o 
   5  -3   7      586.06      495.51     40.86 o 
   6  -3   7      674.23      701.18     43.88 o 
   7  -3   7     1512.43     1312.79     64.75 o 
   8  -3   7        0.05       45.33     64.39 o 
 -10  -2   7      256.99      281.96     64.35 o 
  -9  -2   7        0.66        4.67     29.24 o 
  -8  -2   7     1764.17     1729.91     56.51 o 
  -7  -2   7     3363.51     3292.19    107.64 o 
  -6  -2   7     1557.84     1543.45     47.17 o 
  -5  -2   7        0.71       20.43     14.04 o 
  -4  -2   7     6421.41     6145.65    144.11 o 
  -3  -2   7     8932.71     8887.87    172.95 o 
  -2  -2   7     1010.50      951.53     24.88 o 
  -1  -2   7      707.34      673.69     25.29 o 
   0  -2   7     2710.40     2666.77     67.61 o 
   1  -2   7       47.78       47.93     20.42 o 
   2  -2   7      147.06      160.46     16.18 o 
   3  -2   7       48.83       43.40     15.98 o 
   4  -2   7      102.06      145.89     23.46 o 
   5  -2   7        3.88      -26.07     26.07 o 
   6  -2   7      207.59      242.28     75.09 o 
   7  -2   7       39.22      100.98     40.15 o 
   8  -2   7      100.68      116.10     73.25 o 
 -10  -1   7       54.98       72.39     35.41 o 
  -9  -1   7        1.09      -30.60     30.60 o 
  -8  -1   7     1157.43     1056.82     52.50 o 
  -7  -1   7      148.39      121.30     20.84 o 
  -6  -1   7        9.81       20.43     16.47 o 
  -5  -1   7     5803.91     5700.05    135.76 o 
  -4  -1   7     7493.38     7219.38    141.94 o 
  -3  -1   7     3333.06     3434.33     70.61 o 
  -2  -1   7      600.70      647.72     18.71 o 
  -1  -1   7    15644.86    15918.76    475.39 o 
   0  -1   7     8323.86     7585.74    147.98 o 
   1  -1   7     1453.47     1470.55     48.20 o 
   2  -1   7        0.90       24.63      9.97 o 
   3  -1   7      432.18      449.33     29.46 o 
   4  -1   7      290.96      334.20     32.24 o 
   5  -1   7      355.28      382.83     36.51 o 
   6  -1   7       14.00       18.63     31.61 o 
   7  -1   7        6.11       47.43     41.69 o 
   8  -1   7      173.92      246.34     51.66 o 
 -10   0   7       14.25      -23.90     35.61 o 
  -9   0   7       79.65       37.93     29.47 o 
  -8   0   7       87.37      153.01     27.71 o 
  -7   0   7      228.06      232.16     27.06 o 
  -6   0   7       16.63       50.24     25.87 o 
  -5   0   7      990.25      995.61     27.72 o 
  -4   0   7       69.88       54.04     12.58 o 
  -3   0   7      610.55      545.81     17.39 o 
  -2   0   7     6813.27     6568.49    144.61 o 
  -1   0   7    13918.22    13914.56    369.39 o 
   0   0   7     1358.94     1249.48     41.75 o 
   1   0   7     2156.57     2083.32     51.78 o 
   2   0   7     7933.95     8200.35    160.80 o 
   3   0   7     3064.59     2998.18     74.12 o 
   4   0   7      448.04      450.52     35.72 o 
   5   0   7       58.15       28.73     53.40 o 
   6   0   7       13.55      -16.99     39.21 o 
   7   0   7      102.29       84.35     41.24 o 
   8   0   7      214.62      209.44     50.32 o 
 -10   1   7      269.97      321.92     58.13 o 
  -9   1   7      438.82      433.18     42.52 o 
  -8   1   7       50.18       45.85     27.43 o 
  -7   1   7      242.75      265.68     29.39 o 
  -6   1   7      106.92      117.65     22.12 o 
  -5   1   7        9.08       26.71     10.25 o 
  -4   1   7      234.29      299.22     18.50 o 
  -3   1   7       12.25       22.84      8.14 o 
  -2   1   7       71.97       75.23     10.78 o 
  -1   1   7       36.79       52.44      8.36 o 
   0   1   7     1568.88     1584.08     43.06 o 
   1   1   7     4570.69     4569.47     92.56 o 
   2   1   7     7250.20     7390.93    171.87 o 
   3   1   7       17.82        9.85     15.41 o 
   4   1   7      662.37      729.77     43.89 o 
   5   1   7     1342.05     1196.20     55.90 o 
   6   1   7      694.75      691.38     50.93 o 
   7   1   7       18.50       87.63     41.04 o 
 -10   2   7        0.90       44.57     38.84 o 
  -9   2   7     1169.26     1122.14     59.90 o 
  -8   2   7      979.30      954.47     50.31 o 
  -7   2   7     1255.48     1287.54     56.55 o 
  -6   2   7       75.89       80.70     15.45 o 
  -5   2   7      124.81      145.02     15.03 o 
  -4   2   7      657.70      693.39     21.26 o 
  -3   2   7       97.82      118.75     10.75 o 
  -2   2   7        0.33        5.78      8.01 o 
  -1   2   7        0.71        5.30      7.79 o 
   0   2   7      273.13      264.92     15.66 o 
   1   2   7        6.47        6.36     15.53 o 
   2   2   7       14.00       29.34     14.55 o 
   3   2   7      810.75      716.85     30.43 o 
   4   2   7     1710.81     1780.96     52.70 o 
   5   2   7      628.54      602.06     43.78 o 
   6   2   7       39.50       55.39     37.51 o 
   7   2   7       56.60       74.27     44.95 o 
 -10   3   7     1484.64     1415.63     71.79 o 
  -9   3   7     4275.32     4149.92    137.68 o 
  -8   3   7     1541.26     1663.40     69.81 o 
  -7   3   7       89.42       92.24     24.57 o 
  -6   3   7     2410.47     2482.25     65.99 o 
  -5   3   7     3686.93     3698.04     91.05 o 
  -4   3   7     1057.09     1097.68     29.38 o 
  -3   3   7       50.05       49.95      9.82 o 
  -2   3   7       66.50       55.15      9.13 o 
  -1   3   7      603.71      580.99     18.49 o 
   0   3   7      938.95      938.65     47.37 o 
   1   3   7        9.41        8.27     14.08 o 
   2   3   7       60.49       91.35     18.56 o 
   3   3   7      277.19      275.65     35.65 o 
   4   3   7        0.42      -24.41     24.41 o 
   5   3   7       57.87       51.02     34.15 o 
   6   3   7      139.21      170.29     51.78 o 
 -10   4   7      540.41      509.24     48.74 o 
  -9   4   7      257.55      268.50     41.30 o 
  -8   4   7       57.62       69.17     29.92 o 
  -7   4   7     3706.96     3811.18     98.52 o 
  -6   4   7     8284.81     8090.91    188.32 o 
  -5   4   7      594.96      538.57     24.99 o 
  -4   4   7       47.97       52.76     13.04 o 
  -3   4   7     4117.72     4059.73     83.82 o 
  -2   4   7     3918.81     3884.93     79.99 o 
  -1   4   7       13.26        7.99     12.15 o 
   0   4   7       10.17       -9.70     14.35 o 
   1   4   7      130.63      163.00     27.88 o 
   2   4   7      358.50      325.67     29.57 o 
   3   4   7      440.61      484.97     36.77 o 
   4   4   7       74.90       93.26     28.88 o 
   5   4   7        8.55      -31.39     31.39 o 
   6   4   7       35.74       45.33     59.36 o 
 -10   5   7       15.75       28.46     40.48 o 
  -9   5   7       13.39        6.02     35.84 o 
  -8   5   7      311.62      341.92     48.27 o 
  -7   5   7      552.04      583.67     48.33 o 
  -6   5   7      744.66      725.91     31.99 o 
  -5   5   7      582.69      514.99     26.92 o 
  -4   5   7     4397.06     4439.26    107.27 o 
  -3   5   7     4542.37     4258.40    101.60 o 
  -2   5   7      578.67      527.38     24.71 o 
  -1   5   7      218.78      278.39     20.95 o 
   0   5   7     1920.09     1930.89     64.23 o 
   1   5   7      658.47      621.45     32.56 o 
   2   5   7        6.36       10.64     22.20 o 
   3   5   7       64.11       44.22     25.98 o 
   4   5   7       30.23       76.47     31.55 o 
   5   5   7      123.22      169.09     37.24 o 
   6   5   7       82.76        1.95     56.59 o 
  -9   6   7      260.86      321.67     43.75 o 
  -8   6   7      188.28      202.52     29.55 o 
  -7   6   7       47.41       53.58     23.10 o 
  -6   6   7      317.49      298.74     24.13 o 
  -5   6   7        5.26      -16.59     16.59 o 
  -4   6   7     1268.86     1212.98     44.04 o 
  -3   6   7      104.35      107.95     18.69 o 
  -2   6   7      488.74      429.95     22.31 o 
  -1   6   7     1360.92     1299.38     40.90 o 
   0   6   7     1084.88     1125.69     46.48 o 
   1   6   7      222.91      258.70     27.58 o 
   2   6   7      113.23      103.25     27.35 o 
   3   6   7       59.86       97.32     28.26 o 
   4   6   7       14.46       65.44     35.78 o 
   5   6   7        0.29       97.49     43.34 o 
  -9   7   7       22.84       25.51     50.36 o 
  -8   7   7        1.75      -27.65     28.91 o 
  -7   7   7      100.16      109.62     26.10 o 
  -6   7   7      297.62      335.24     26.90 o 
  -5   7   7      224.81      264.34     25.29 o 
  -4   7   7       21.56        6.66     21.24 o 
  -3   7   7      144.14      167.30     23.18 o 
  -2   7   7        3.31      -14.56     18.85 o 
  -1   7   7      255.97      254.48     47.58 o 
   0   7   7        2.93       20.07     24.17 o 
   1   7   7       36.06       26.19     41.65 o 
   2   7   7       56.61      100.42     29.99 o 
   3   7   7       60.55       88.48     31.20 o 
   4   7   7       17.13       11.69     38.05 o 
   5   7   7       32.40      185.30     67.32 o 
  -8   8   7      266.45      340.00     56.82 o 
  -7   8   7      262.77      245.45     30.67 o 
  -6   8   7       73.56       69.53     41.80 o 
  -5   8   7       10.20       37.06     23.88 o 
  -4   8   7        0.47      -22.78     22.78 o 
  -3   8   7      137.36      184.00     26.25 o 
  -2   8   7       83.50       38.75     23.38 o 
  -1   8   7       63.65       69.90     24.91 o 
   0   8   7       14.82       -7.23     26.43 o 
   1   8   7        0.70      -12.10     30.28 o 
   2   8   7        1.76       18.09     32.19 o 
   3   8   7       14.72       37.50     39.03 o 
   4   8   7       22.15       -3.01     72.80 o 
  -8   9   7     1167.57     1221.35     62.41 o 
  -7   9   7      194.57      178.50     35.92 o 
  -6   9   7       13.22       10.06     29.85 o 
  -5   9   7      133.03      136.71     30.00 o 
  -4   9   7       25.53       15.40     25.97 o 
  -3   9   7       61.55       85.83     27.09 o 
  -2   9   7       11.21        1.36     56.29 o 
  -1   9   7       19.27       46.83     35.31 o 
   0   9   7       11.06       47.36     29.06 o 
   1   9   7       12.23       30.47     32.32 o 
   2   9   7       15.52       59.92     35.02 o 
   3   9   7       45.40       91.46     44.47 o 
  -7  10   7       11.47       14.29     43.79 o 
  -6  10   7      343.79      414.09     73.29 o 
  -5  10   7      451.88      478.04     43.57 o 
  -4  10   7       53.61       45.38     28.05 o 
  -3  10   7        0.67       36.45     59.70 o 
  -2  10   7        0.12      -11.20     28.76 o 
  -1  10   7        3.80       29.17     33.81 o 
   0  10   7       15.77       14.30     32.33 o 
   1  10   7       15.93       10.00     38.62 o 
  -5  11   7       41.79       60.45     79.74 o 
  -4  11   7        0.00        9.88     31.94 o 
  -3  11   7       12.36       11.90     34.33 o 
  -2  11   7        7.29      -12.45     40.64 o 
  -1  11   7        2.91       78.66     39.21 o 
  -1 -13   8       62.40       42.99     51.58 o 
   0 -13   8      576.58      627.86     79.48 o 
   1 -13   8      747.17     1014.74    102.82 o 
  -3 -12   8      166.42      284.14     55.02 o 
  -2 -12   8       42.37      -40.12     47.77 o 
  -1 -12   8      251.77      363.29     56.06 o 
   0 -12   8     1259.95     1564.54     77.49 o 
   1 -12   8      896.58      990.58     88.86 o 
   2 -12   8        9.48      -14.71     52.76 o 
   3 -12   8      774.61      756.90     64.55 o 
  -5 -11   8      164.44      215.86     50.99 o 
  -4 -11   8      122.04      150.26     49.74 o 
  -3 -11   8      542.58      483.06     55.39 o 
  -2 -11   8       25.61       46.57     41.14 o 
  -1 -11   8       65.83       88.51     40.32 o 
   0 -11   8       21.22       91.02     39.32 o 
   1 -11   8       34.01       49.34     37.63 o 
   2 -11   8      418.56      475.76     51.12 o 
   3 -11   8     1731.69     1866.96     82.46 o 
   4 -11   8      283.53      221.02     63.57 o 
  -6 -10   8      375.79      406.30     41.92 o 
  -5 -10   8      178.23      215.37     45.56 o 
  -4 -10   8        0.23       29.36     39.18 o 
  -3 -10   8       14.48       44.94     38.86 o 
  -2 -10   8      234.35      246.76     40.64 o 
  -1 -10   8       47.31      123.27     36.09 o 
   0 -10   8      259.85      357.02     43.54 o 
   1 -10   8       75.48      115.59     26.79 o 
   2 -10   8       17.80       40.28     28.07 o 
   3 -10   8       35.18       94.22     37.60 o 
   4 -10   8        3.37      -17.74     41.84 o 
   5 -10   8      435.42      436.86     86.23 o 
  -7  -9   8      914.68      876.92     56.70 o 
  -6  -9   8      176.92      128.56     31.46 o 
  -5  -9   8      464.76      409.42     36.65 o 
  -4  -9   8      889.59      748.32     49.38 o 
  -3  -9   8     1354.41     1232.39    123.12 o 
  -2  -9   8      303.67      340.89     37.35 o 
  -1  -9   8       11.50      -30.88     30.88 o 
   0  -9   8        0.89       23.36     22.10 o 
   1  -9   8        8.49        6.38     26.13 o 
   2  -9   8        0.21       30.10     25.42 o 
   3  -9   8       16.62       27.56     47.30 o 
   4  -9   8      288.98      318.50    124.39 o 
   5  -9   8        2.55       77.53     59.96 o 
   6  -9   8        0.72      -67.09     67.77 o 
  -8  -8   8      259.80      295.84     40.08 o 
  -7  -8   8      287.90      361.80    104.56 o 
  -6  -8   8      481.21      475.62     35.76 o 
  -5  -8   8     2236.99     2094.77     64.22 o 
  -4  -8   8     1264.59     1285.04     58.22 o 
  -3  -8   8      186.86      191.21     32.75 o 
  -2  -8   8     1666.13     1646.35     69.33 o 
  -1  -8   8     2471.34     2479.45     88.83 o 
   0  -8   8     2655.65     2550.08     73.39 o 
   1  -8   8       47.63       64.03     19.83 o 
   2  -8   8        0.25       -3.00     20.42 o 
   3  -8   8       82.76       95.92     32.65 o 
   4  -8   8      310.43      254.48     35.50 o 
   5  -8   8       15.42       51.16     45.55 o 
   6  -8   8        0.06      -48.92     58.69 o 
  -8  -7   8      353.08      325.33     37.56 o 
  -7  -7   8       17.87       55.55     27.13 o 
  -6  -7   8      117.58      120.77     24.63 o 
  -5  -7   8      890.05      839.41     36.53 o 
  -4  -7   8      168.92      136.76     22.73 o 
  -3  -7   8     1107.99      902.94     35.63 o 
  -2  -7   8     3141.00     3105.88    144.28 o 
  -1  -7   8     1152.96     1113.19     35.15 o 
   0  -7   8       83.27      117.89     18.47 o 
   1  -7   8     2401.94     2312.13     58.39 o 
   2  -7   8     3887.60     3720.55     85.36 o 
   3  -7   8      502.07      451.54     27.58 o 
   4  -7   8       48.88       78.13     23.99 o 
   5  -7   8       66.50       27.63     63.08 o 
   6  -7   8      173.06      295.41     67.36 o 
   7  -7   8      240.73      503.67     79.55 o 
  -9  -6   8      152.94      130.73     93.17 o 
  -8  -6   8      504.23      514.41     37.61 o 
  -7  -6   8        1.83       16.78     30.91 o 
  -6  -6   8       29.36       44.93     23.29 o 
  -5  -6   8       30.57      -13.63     19.10 o 
  -4  -6   8      214.48      207.82     20.98 o 
  -3  -6   8      565.77      542.42     41.99 o 
  -2  -6   8      487.33      463.89     33.91 o 
  -1  -6   8        0.56       -9.32     23.87 o 
   0  -6   8     1147.06     1076.47     38.08 o 
   1  -6   8     1971.36     1831.87     78.09 o 
   2  -6   8     1611.16     1458.05     47.70 o 
   3  -6   8       95.02      138.12     22.03 o 
   4  -6   8     1189.48     1115.51     46.07 o 
   5  -6   8      781.66      737.88    123.76 o 
   6  -6   8        6.80       23.79     48.06 o 
   7  -6   8      132.61      190.08     56.37 o 
  -9  -5   8      294.33      305.03     38.48 o 
  -8  -5   8      965.41      857.59     41.81 o 
  -7  -5   8       90.40      100.94     24.59 o 
  -6  -5   8      563.40      549.86     28.17 o 
  -5  -5   8      231.05      220.24     21.66 o 
  -4  -5   8      227.30      252.82     28.81 o 
  -3  -5   8       12.24       38.91     14.57 o 
  -2  -5   8       14.55        3.39     11.75 o 
  -1  -5   8      525.57      502.39     24.64 o 
   0  -5   8      345.49      409.02     22.33 o 
   1  -5   8       18.74       64.37     16.44 o 
   2  -5   8       19.63       17.33     16.93 o 
   3  -5   8      549.02      503.72     37.19 o 
   4  -5   8     1342.29     1378.38     57.71 o 
   5  -5   8      245.59      299.42     62.55 o 
   6  -5   8       63.66       89.85     65.52 o 
   7  -5   8       14.39       -9.38     58.61 o 
  -9  -4   8     1267.46     1201.81     48.23 o 
  -8  -4   8      559.79      506.33     33.90 o 
  -7  -4   8      455.62      440.20     30.51 o 
  -6  -4   8     1599.43     1569.35     50.14 o 
  -5  -4   8      516.96      475.67     24.34 o 
  -4  -4   8      394.11      392.73     27.98 o 
  -3  -4   8       78.82      103.25     14.36 o 
  -2  -4   8      431.86      352.62     25.32 o 
  -1  -4   8      741.67      718.20     27.03 o 
   0  -4   8       66.57       53.28     14.28 o 
   1  -4   8       35.05       40.73     15.24 o 
   2  -4   8      266.95      248.06     20.36 o 
   3  -4   8      114.93      130.17     23.53 o 
   4  -4   8        3.12       -1.36     26.86 o 
   5  -4   8      104.79      126.05     31.41 o 
   6  -4   8      135.93      190.99     39.16 o 
   7  -4   8      117.65      160.76     66.64 o 
 -10  -3   8      640.09      653.59     54.63 o 
  -9  -3   8      106.12      118.52     35.58 o 
  -8  -3   8     1255.43     1134.19     46.74 o 
  -7  -3   8     3947.26     3822.69    124.47 o 
  -6  -3   8     3352.80     3246.17     86.13 o 
  -5  -3   8      622.12      579.62     27.38 o 
  -4  -3   8     1307.61     1271.55     38.82 o 
  -3  -3   8     1571.16     1499.96     35.79 o 
  -2  -3   8        6.66       14.06      9.74 o 
  -1  -3   8      405.59      414.60     16.61 o 
   0  -3   8       41.25       86.04     15.75 o 
   1  -3   8      621.96      625.76     26.41 o 
   2  -3   8      426.21      348.86     22.98 o 
   3  -3   8      130.25      125.68     18.07 o 
   4  -3   8      135.29      174.25     27.92 o 
   5  -3   8      188.10      205.25     66.08 o 
   6  -3   8       75.43       85.95     37.45 o 
   7  -3   8       45.03       62.16     44.45 o 
 -10  -2   8       66.77       68.44     36.79 o 
  -9  -2   8       57.94       53.19     29.74 o 
  -8  -2   8     1042.05     1026.30     51.40 o 
  -7  -2   8      668.19      605.02     52.04 o 
  -6  -2   8        8.51       15.47     17.26 o 
  -5  -2   8     2298.20     2308.22     63.55 o 
  -4  -2   8     6694.01     6482.58    164.20 o 
  -3  -2   8     4167.51     4094.86     83.73 o 
  -2  -2   8       21.65       30.56      9.47 o 
  -1  -2   8      257.15      288.44     14.33 o 
   0  -2   8      110.52      143.87     18.11 o 
   1  -2   8        7.36       13.19     24.52 o 
   2  -2   8        4.83       21.72     14.15 o 
   3  -2   8        0.57       20.94     17.50 o 
   4  -2   8      374.19      317.56     31.12 o 
   5  -2   8      191.99      191.45     31.42 o 
   6  -2   8        0.24       20.41     40.68 o 
   7  -2   8       92.26      121.54     54.15 o 
 -10  -1   8      242.48      248.75     50.13 o 
  -9  -1   8      238.31      263.74     38.76 o 
  -8  -1   8       30.03       12.52     26.15 o 
  -7  -1   8       32.60       -6.25     19.48 o 
  -6  -1   8       25.50       39.58     16.86 o 
  -5  -1   8     1611.38     1502.17     45.01 o 
  -4  -1   8      219.01      257.52     15.50 o 
  -3  -1   8        3.53       20.35      9.64 o 
  -2  -1   8     1987.39     1840.20     41.31 o 
  -1  -1   8     4359.42     4374.64     88.45 o 
   0  -1   8      351.25      357.29     15.73 o 
   1  -1   8      116.73      118.68     14.80 o 
   2  -1   8       38.83       50.31     16.11 o 
   3  -1   8       60.17       79.74     21.35 o 
   4  -1   8       30.36       54.44     27.58 o 
   5  -1   8        5.01       37.53     43.57 o 
   6  -1   8      130.60      112.74     37.87 o 
   7  -1   8      177.10      232.66     49.83 o 
 -10   0   8        2.50       10.00     36.86 o 
  -9   0   8      142.35      135.04     31.72 o 
  -8   0   8        0.37       10.67     27.45 o 
  -7   0   8      996.98     1035.96     48.66 o 
  -6   0   8      169.50      149.03     20.27 o 
  -5   0   8        5.06        2.99     14.04 o 
  -4   0   8       28.41       28.12     12.28 o 
  -3   0   8      112.09      136.64     11.34 o 
  -2   0   8      141.97      200.35     12.56 o 
  -1   0   8      142.42      158.63     12.22 o 
   0   0   8       47.38       84.48     10.68 o 
   1   0   8      153.67      189.21     12.95 o 
   2   0   8        7.98       36.46     19.68 o 
   3   0   8        0.03       22.07     24.07 o 
   4   0   8      195.33      173.58     28.83 o 
   5   0   8       95.01      109.17     34.49 o 
   6   0   8      414.54      484.57     46.79 o 
   7   0   8       18.29        5.19     43.89 o 
 -10   1   8       70.46       86.96     35.95 o 
  -9   1   8       17.09       10.46     31.34 o 
  -8   1   8       73.54      101.26     26.39 o 
  -7   1   8       19.68       53.62     24.45 o 
  -6   1   8        4.76       27.51     22.06 o 
  -5   1   8        1.14        4.97     11.69 o 
  -4   1   8      919.23      814.86     24.09 o 
  -3   1   8       36.18       28.70      9.12 o 
  -2   1   8       24.52       20.00      8.52 o 
  -1   1   8        7.18       19.44      8.80 o 
   0   1   8       15.82       21.11      9.50 o 
   1   1   8       15.29       12.78     13.48 o 
   2   1   8       28.73       24.50     18.34 o 
   3   1   8       93.01      131.36     25.92 o 
   4   1   8      259.87      279.06     35.26 o 
   5   1   8      435.42      438.19     55.54 o 
   6   1   8       10.30       31.64     63.19 o 
   7   1   8       55.20      108.45     44.31 o 
 -10   2   8      327.39      394.27     48.29 o 
  -9   2   8     2001.55     2063.40     83.68 o 
  -8   2   8      433.30      455.88     42.32 o 
  -7   2   8      126.85      152.33     31.56 o 
  -6   2   8       32.77       59.12     15.58 o 
  -5   2   8        2.56       11.72     12.94 o 
  -4   2   8      102.16      113.61     12.08 o 
  -3   2   8      117.71      131.93     12.02 o 
  -2   2   8       60.47       76.22     10.14 o 
  -1   2   8       81.18       70.15      9.88 o 
   0   2   8       11.05      -12.63     12.63 o 
   1   2   8       35.39       42.30     14.56 o 
   2   2   8       59.68      100.20     17.63 o 
   3   2   8      161.69      139.30     29.24 o 
   4   2   8      129.31      169.58     32.24 o 
   5   2   8        3.05       49.93     36.37 o 
   6   2   8      303.54      339.48     48.11 o 
   7   2   8      402.81      415.33     55.50 o 
 -10   3   8      385.82      495.73     52.58 o 
  -9   3   8      477.00      424.68     44.13 o 
  -8   3   8       63.50       -5.87     29.04 o 
  -7   3   8      384.24      395.00     37.23 o 
  -6   3   8      750.74      783.17     31.73 o 
  -5   3   8       35.83       26.05     14.43 o 
  -4   3   8       61.69       47.88     13.65 o 
  -3   3   8       10.36       10.24     10.22 o 
  -2   3   8      235.21      233.39     13.81 o 
  -1   3   8       90.06       57.49     14.21 o 
   0   3   8       27.59       22.87     17.34 o 
   1   3   8       67.07       90.26     16.27 o 
   2   3   8       60.92       60.84     36.32 o 
   3   3   8        9.29        0.06     19.55 o 
   4   3   8        0.47       22.11     31.68 o 
   5   3   8      284.64      262.02     44.59 o 
   6   3   8      110.97       90.53     43.68 o 
 -10   4   8       26.65       40.55     38.60 o 
  -9   4   8       11.55       20.86     34.89 o 
  -8   4   8        8.51      -16.36     28.72 o 
  -7   4   8      125.76      217.46     22.79 o 
  -6   4   8      180.65      198.23     22.03 o 
  -5   4   8       12.09        2.14     14.77 o 
  -4   4   8        0.57       10.27     13.81 o 
  -3   4   8      126.21      178.02     15.00 o 
  -2   4   8      113.79      135.51     27.77 o 
  -1   4   8       31.06       19.58     14.06 o 
   0   4   8      214.82      234.20     18.63 o 
   1   4   8      413.04      401.70     25.06 o 
   2   4   8       25.66       16.88     23.90 o 
   3   4   8        6.87        5.89     53.02 o 
   4   4   8      241.81      349.27     38.21 o 
   5   4   8       16.91       69.65     54.19 o 
   6   4   8       18.85       14.77     45.63 o 
 -10   5   8        5.38       24.39     42.15 o 
  -9   5   8       61.22       79.39     36.90 o 
  -8   5   8        0.12       17.39     68.97 o 
  -7   5   8        7.41       22.66     20.51 o 
  -6   5   8       13.47       21.64     18.55 o 
  -5   5   8       76.06       64.10     16.94 o 
  -4   5   8       41.86       60.92     15.78 o 
  -3   5   8       26.65       57.88     16.88 o 
  -2   5   8      191.39      252.05     19.79 o 
  -1   5   8      496.64      460.76     23.90 o 
   0   5   8     1642.32     1559.74     47.03 o 
   1   5   8      280.85      369.27     44.25 o 
   2   5   8       90.27      114.66     26.65 o 
   3   5   8      345.04      346.96     56.92 o 
   4   5   8      510.63      477.40     41.30 o 
   5   5   8       25.52       17.71     59.36 o 
  -9   6   8       24.10       29.54     38.05 o 
  -8   6   8       29.92        9.09     25.28 o 
  -7   6   8        5.90        1.55     23.08 o 
  -6   6   8        2.39       20.25     27.13 o 
  -5   6   8        5.31       28.33     18.04 o 
  -4   6   8        0.13       -7.91     19.37 o 
  -3   6   8      168.68      189.90     40.75 o 
  -2   6   8      306.10      274.69     25.89 o 
  -1   6   8      529.12      472.07     47.50 o 
   0   6   8       29.23       52.27     19.14 o 
   1   6   8      290.77      276.15     28.64 o 
   2   6   8     1169.62     1146.25     52.49 o 
   3   6   8     1563.66     1563.42     64.83 o 
   4   6   8      202.21      213.98     77.23 o 
   5   6   8      115.97      236.49    123.19 o 
  -9   7   8        0.31       86.99     45.35 o 
  -8   7   8        3.98       51.82     28.11 o 
  -7   7   8        9.55       22.47     25.46 o 
  -6   7   8        5.08      -24.37     24.37 o 
  -5   7   8        4.15       25.10     32.57 o 
  -4   7   8       11.18       -1.21     21.36 o 
  -3   7   8       46.34       31.47     22.21 o 
  -2   7   8        2.34       23.36     23.60 o 
  -1   7   8       10.23        2.70     21.17 o 
   0   7   8      280.91      306.36     30.94 o 
   1   7   8      469.83      429.53     36.48 o 
   2   7   8      207.05      216.61     34.48 o 
   3   7   8        2.70        8.87     46.61 o 
   4   7   8      217.47      170.63     47.06 o 
  -8   8   8       33.88       46.40     58.88 o 
  -7   8   8       33.49       49.05     41.50 o 
  -6   8   8       17.44       -0.88     29.45 o 
  -5   8   8       11.29        6.45     25.12 o 
  -4   8   8       66.42       79.87     24.99 o 
  -3   8   8        3.43        4.67     36.44 o 
  -2   8   8        2.07        4.74     23.66 o 
  -1   8   8      241.90      283.06     34.32 o 
   0   8   8       12.46       37.11     26.63 o 
   1   8   8       28.85       -0.26     32.03 o 
   2   8   8      162.79      218.48     37.90 o 
   3   8   8      165.41      200.93     42.05 o 
  -7   9   8       39.52       -1.25     35.04 o 
  -6   9   8      231.66      244.72     39.37 o 
  -5   9   8      551.70      456.31     51.22 o 
  -4   9   8      242.37      254.37     32.19 o 
  -3   9   8        0.18        8.61     29.31 o 
  -2   9   8      159.02      216.42     43.79 o 
  -1   9   8      215.91      171.48     35.65 o 
   0   9   8        5.31       27.08     30.07 o 
   1   9   8      254.09      242.71     42.35 o 
   2   9   8      134.88       85.40     45.67 o 
  -6  10   8      176.68      170.42     40.30 o 
  -5  10   8       56.30       43.75     36.44 o 
  -4  10   8      114.42      154.83     33.97 o 
  -3  10   8      710.26      691.10     55.09 o 
  -2  10   8     1050.03      973.33     51.66 o 
  -1  10   8      407.55      463.78     46.47 o 
   0  10   8       53.44       34.35     34.57 o 
  -3 -12   9       48.19       81.21    107.70 o 
  -2 -12   9       63.66       79.78     81.17 o 
  -1 -12   9        0.12       66.18     48.20 o 
   0 -12   9       23.22       18.92     44.95 o 
   1 -12   9        0.81      -14.78     56.36 o 
   2 -12   9       43.52       23.34     59.96 o 
  -5 -11   9      170.43      179.94     52.06 o 
  -4 -11   9        1.49       51.89     47.85 o 
  -3 -11   9      433.39      507.33     47.80 o 
  -2 -11   9      295.36      390.08     52.90 o 
  -1 -11   9       54.16       95.09     40.06 o 
   0 -11   9        5.28      138.74     77.94 o 
   1 -11   9       45.18       51.44     51.11 o 
   2 -11   9       35.69       44.69     39.88 o 
   3 -11   9        0.06      -13.11     42.52 o 
   4 -11   9       17.47      -42.63     68.07 o 
  -6 -10   9      389.46      457.36     56.09 o 
  -5 -10   9        0.35       27.40     42.76 o 
  -4 -10   9      101.67      138.61     41.22 o 
  -3 -10   9       21.58       -8.71     42.82 o 
  -2 -10   9        0.34       56.00     90.21 o 
  -1 -10   9        1.90       29.89     38.81 o 
   0 -10   9      497.47      455.74     44.18 o 
   1 -10   9      237.86      237.22     32.33 o 
   2 -10   9       79.48      190.01    102.65 o 
   3 -10   9        2.44       18.71     38.42 o 
   4 -10   9       73.19      132.49     47.24 o 
   5 -10   9       31.52       63.04     75.65 o 
  -7  -9   9      147.71      155.12     36.27 o 
  -6  -9   9      130.21       81.57     40.14 o 
  -5  -9   9     1468.97     1448.56     69.21 o 
  -4  -9   9      926.17      806.82     63.75 o 
  -3  -9   9      577.25      598.89     44.41 o 
  -2  -9   9       13.44       78.21     33.83 o 
  -1  -9   9        0.99       -4.93     43.38 o 
   0  -9   9      101.07      109.46     31.51 o 
   1  -9   9      103.37      164.31     29.18 o 
   2  -9   9      112.28       99.27     25.28 o 
   3  -9   9      123.61      168.65     30.43 o 
   4  -9   9      214.45      239.34     63.12 o 
   5  -9   9       83.46       67.14     51.10 o 
  -7  -8   9       76.53      153.42     33.47 o 
  -6  -8   9       36.65       73.96     30.13 o 
  -5  -8   9      261.98      319.45     45.33 o 
  -4  -8   9       13.22       23.29     31.23 o 
  -3  -8   9      217.63      260.05     34.18 o 
  -2  -8   9     1204.83     1111.22     63.23 o 
  -1  -8   9      406.69      427.17     35.68 o 
   0  -8   9       80.38      125.02     22.17 o 
   1  -8   9        6.16       13.18     21.49 o 
   2  -8   9      378.84      364.71     28.04 o 
   3  -8   9      213.65      232.35     27.09 o 
   4  -8   9       36.14       15.52     27.18 o 
   5  -8   9       71.96       79.89     90.13 o 
   6  -8   9      137.39      126.38     57.79 o 
  -8  -7   9      466.89      544.05     55.90 o 
  -7  -7   9      147.42       87.51     35.49 o 
  -6  -7   9       94.09      133.01     31.54 o 
  -5  -7   9       15.78       40.66     22.61 o 
  -4  -7   9       42.83       90.76     26.06 o 
  -3  -7   9       71.38       47.34     29.26 o 
  -2  -7   9       55.93      105.35     31.78 o 
  -1  -7   9        4.67       32.32     18.01 o 
   0  -7   9      228.77      209.50     21.52 o 
   1  -7   9        1.32        2.33     22.14 o 
   2  -7   9       30.14       56.92     58.50 o 
   3  -7   9        8.35        8.92     25.89 o 
   4  -7   9      290.52      346.46     29.71 o 
   5  -7   9      481.63      529.43     59.04 o 
   6  -7   9      170.61      112.36    109.61 o 
  -9  -6   9        0.26       37.71     34.55 o 
  -8  -6   9       18.90       14.23     44.64 o 
  -7  -6   9       34.59       58.82     27.38 o 
  -6  -6   9       68.16       71.73     24.90 o 
  -5  -6   9      341.81      333.47     26.31 o 
  -4  -6   9      542.98      447.55     28.96 o 
  -3  -6   9      142.81      214.16     26.23 o 
  -2  -6   9       14.84      -13.86     23.76 o 
  -1  -6   9        1.18       32.90     18.05 o 
   0  -6   9        2.86       -8.21     18.77 o 
   1  -6   9        0.44        6.58     19.03 o 
   2  -6   9       21.48       19.73     20.54 o 
   3  -6   9       20.32       56.56     28.66 o 
   4  -6   9     1082.15     1027.97     53.61 o 
   5  -6   9      238.98      342.12     82.55 o 
   6  -6   9        0.47        5.40     55.16 o 
  -9  -5   9      229.21      287.50     62.16 o 
  -8  -5   9      298.34      366.41     32.82 o 
  -7  -5   9       55.58       58.53     31.91 o 
  -6  -5   9       34.21       11.75     20.89 o 
  -5  -5   9      114.99      131.62     21.21 o 
  -4  -5   9       77.48       86.65     18.05 o 
  -3  -5   9      113.69       78.17     17.13 o 
  -2  -5   9      309.11      259.57     20.92 o 
  -1  -5   9      531.58      496.90     26.00 o 
   0  -5   9      266.12      272.49     22.12 o 
   1  -5   9        0.44       -2.37     17.15 o 
   2  -5   9        9.19       -0.03     18.85 o 
   3  -5   9       81.91      109.45     21.90 o 
   4  -5   9      127.10      162.69     26.27 o 
   5  -5   9        0.03       51.24     58.61 o 
   6  -5   9      628.38      725.78     61.05 o 
   7  -5   9      781.86      722.05     81.73 o 
  -9  -4   9       69.53       50.91     34.79 o 
  -8  -4   9       12.52        1.13     30.43 o 
  -7  -4   9      131.38      148.76     26.00 o 
  -6  -4   9      102.05      151.16     32.24 o 
  -5  -4   9       51.45       46.51     16.87 o 
  -4  -4   9        0.02        0.62     15.54 o 
  -3  -4   9      273.88      251.79     25.40 o 
  -2  -4   9      147.64      169.66     17.36 o 
  -1  -4   9      161.76      151.31     17.42 o 
   0  -4   9      270.87      307.68     20.97 o 
   1  -4   9      308.02      270.38     21.92 o 
   2  -4   9      185.96      177.09     19.98 o 
   3  -4   9       86.02       75.46     21.67 o 
   4  -4   9        1.78       23.86     31.50 o 
   5  -4   9       40.24      228.72    133.36 o 
   6  -4   9      110.20      262.36     43.97 o 
   7  -4   9      121.83      155.05     75.87 o 
 -10  -3   9        7.26        5.71     39.83 o 
  -9  -3   9       10.00       10.08     44.05 o 
  -8  -3   9      133.06      115.73     25.35 o 
  -7  -3   9       22.80       53.58     21.86 o 
  -6  -3   9       45.89       70.97     20.09 o 
  -5  -3   9        0.57        8.09     16.83 o 
  -4  -3   9      303.03      295.75     20.67 o 
  -3  -3   9      458.35      495.39     19.80 o 
  -2  -3   9      472.32      414.83     18.37 o 
  -1  -3   9      269.97      215.07     18.45 o 
   0  -3   9      464.45      525.82     25.81 o 
   1  -3   9      509.27      407.66     23.56 o 
   2  -3   9       19.89       31.24     18.52 o 
   3  -3   9      466.68      465.99     33.36 o 
   4  -3   9       95.10       91.63     28.24 o 
   5  -3   9       57.65       86.02     34.60 o 
   6  -3   9        0.94       75.04     44.95 o 
   7  -3   9       77.41      240.34     50.64 o 
 -10  -2   9       80.39      101.61     37.95 o 
  -9  -2   9      151.30      160.42     34.86 o 
  -8  -2   9       26.08        4.54     67.02 o 
  -7  -2   9        1.18       -5.25     21.55 o 
  -6  -2   9        0.72       31.18     17.41 o 
  -5  -2   9      160.46      187.79     19.37 o 
  -4  -2   9      169.47      196.42     17.87 o 
  -3  -2   9       31.71       33.81     11.55 o 
  -2  -2   9      357.03      353.31     17.91 o 
  -1  -2   9     3171.77     3143.90     79.84 o 
   0  -2   9     1587.49     1472.48     44.41 o 
   1  -2   9      179.55      195.13     35.18 o 
   2  -2   9      338.90      298.50     21.82 o 
   3  -2   9     1617.51     1510.72     49.58 o 
   4  -2   9      512.65      512.04     49.61 o 
   5  -2   9      143.03      169.61     34.53 o 
   6  -2   9       37.82       18.38     61.43 o 
   7  -2   9      281.48      301.89     97.38 o 
 -10  -1   9       33.88       42.58     37.10 o 
  -9  -1   9        8.39       26.37     46.27 o 
  -8  -1   9        4.74        2.94     25.50 o 
  -7  -1   9       52.88       33.92     24.45 o 
  -6  -1   9      196.45      215.15     21.75 o 
  -5  -1   9      194.14      175.42     18.83 o 
  -4  -1   9        0.50       29.16     11.74 o 
  -3  -1   9      118.92      143.04     12.68 o 
  -2  -1   9     1884.00     1892.37     43.06 o 
  -1  -1   9     1376.31     1399.99     34.17 o 
   0  -1   9       30.39       37.76     15.82 o 
   1  -1   9     1345.93     1235.56     38.89 o 
   2  -1   9     3201.00     3086.83     81.57 o 
   3  -1   9     1638.96     1498.63     72.16 o 
   4  -1   9       33.28       43.45     29.24 o 
   5  -1   9      868.61      787.98     47.96 o 
   6  -1   9     1499.84     1398.79     64.87 o 
   7  -1   9      131.22      189.08     87.96 o 
 -10   0   9       21.24       84.82     38.68 o 
  -9   0   9        1.64        6.29     31.53 o 
  -8   0   9       22.64       24.50     29.24 o 
  -7   0   9       24.90       -1.14     22.66 o 
  -6   0   9       59.85       62.86     19.26 o 
  -5   0   9        6.84        6.89     15.84 o 
  -4   0   9       37.89       56.28     15.83 o 
  -3   0   9      407.93      342.72     25.92 o 
  -2   0   9       90.16      155.78     12.42 o 
  -1   0   9       10.77       -0.64     14.36 o 
   0   0   9     1137.99     1117.40     29.49 o 
   1   0   9     1788.34     1732.85     68.52 o 
   2   0   9     1424.08     1331.14     51.81 o 
   3   0   9       38.14       36.69     27.07 o 
   4   0   9      985.72     1039.56     50.80 o 
   5   0   9     1901.30     1694.25     72.65 o 
   6   0   9     1236.06     1156.52     62.39 o 
 -10   1   9        1.30       34.82     51.52 o 
  -9   1   9       66.05       73.88     34.60 o 
  -8   1   9       94.92       97.49     28.44 o 
  -7   1   9      120.39      158.15     29.70 o 
  -6   1   9       35.74       50.00     21.98 o 
  -5   1   9      185.26      200.37     16.36 o 
  -4   1   9       94.25      113.39     12.96 o 
  -3   1   9      100.90      115.92     12.07 o 
  -2   1   9        9.14       -4.95     10.33 o 
  -1   1   9      440.11      444.15     20.84 o 
   0   1   9       28.92       51.48     13.41 o 
   1   1   9       15.96       18.88     13.67 o 
   2   1   9      317.57      308.06     31.65 o 
   3   1   9      857.79      753.00     41.82 o 
   4   1   9      428.15      417.40     40.02 o 
   5   1   9      431.36      425.65     64.24 o 
   6   1   9       76.68       64.65     44.99 o 
 -10   2   9      111.00      134.97     40.38 o 
  -9   2   9      177.17      230.53     66.23 o 
  -8   2   9      104.59      108.26     37.26 o 
  -7   2   9       98.05      101.06     26.03 o 
  -6   2   9      845.91      996.69     36.24 o 
  -5   2   9      716.99      719.37     28.54 o 
  -4   2   9      223.18      269.62     16.57 o 
  -3   2   9      375.34      379.51     17.17 o 
  -2   2   9      883.06      850.12     24.85 o 
  -1   2   9      545.11      478.31     22.66 o 
   0   2   9        4.09        9.11     13.47 o 
   1   2   9       86.06       98.65     17.21 o 
   2   2   9      568.35      490.88     25.76 o 
   3   2   9      176.35      227.37     59.25 o 
   4   2   9       54.18       39.54     31.99 o 
   5   2   9      403.15      397.89     44.21 o 
   6   2   9      117.97       72.55     44.28 o 
 -10   3   9       41.17       23.60     37.87 o 
  -9   3   9        0.22       41.75     35.18 o 
  -8   3   9      101.21      113.37     32.24 o 
  -7   3   9      945.14      908.52     49.25 o 
  -6   3   9     1415.89     1479.00     45.62 o 
  -5   3   9       55.57       57.22     16.28 o 
  -4   3   9      463.06      457.33     23.57 o 
  -3   3   9     2343.59     2194.64     50.00 o 
  -2   3   9     2695.95     2716.49     67.47 o 
  -1   3   9        0.89       13.30     13.44 o 
   0   3   9      612.03      579.61     27.01 o 
   1   3   9     1974.58     1956.75     54.68 o 
   2   3   9      533.58      526.35     27.89 o 
   3   3   9       69.16       69.25     45.03 o 
   4   3   9      308.99      299.37     44.39 o 
   5   3   9       46.48       78.08     59.48 o 
   6   3   9      212.39      170.35     47.37 o 
 -10   4   9        0.24       27.40     50.06 o 
  -9   4   9        5.32       23.37     37.68 o 
  -8   4   9      121.67      122.38     33.61 o 
  -7   4   9      128.32      185.20     32.35 o 
  -6   4   9        1.69      -18.30     18.30 o 
  -5   4   9      456.65      400.88     24.42 o 
  -4   4   9     2017.81     2114.13     57.61 o 
  -3   4   9     1862.95     1648.05     47.37 o 
  -2   4   9        2.73      -12.54     22.77 o 
  -1   4   9      735.03      718.60     28.55 o 
   0   4   9     4477.05     4311.19    104.03 o 
   1   4   9     2812.14     2737.46     72.84 o 
   2   4   9       77.73       77.42     22.07 o 
   3   4   9      422.10      452.35     32.44 o 
   4   4   9     1891.11     1803.40     78.91 o 
   5   4   9       87.64      116.53     46.36 o 
  -9   5   9       30.20       12.24     38.06 o 
  -8   5   9        8.54      -25.62     33.63 o 
  -7   5   9       15.28       69.62     23.94 o 
  -6   5   9      206.65      221.17     23.37 o 
  -5   5   9        8.77       24.99     23.88 o 
  -4   5   9      199.25      178.45     22.23 o 
  -3   5   9       49.13       63.06     20.23 o 
  -2   5   9      699.99      624.65     27.27 o 
  -1   5   9     1383.98     1292.88     41.43 o 
   0   5   9      681.85      643.62     41.07 o 
   1   5   9        3.27      -16.22     21.68 o 
   2   5   9     1605.24     1623.86     60.86 o 
   3   5   9     3311.34     3244.27    103.01 o 
   4   5   9     1103.69     1136.27    104.99 o 
   5   5   9        4.39       36.67     48.21 o 
  -9   6   9      109.57      161.76     84.62 o 
  -8   6   9        9.20      -12.78     26.84 o 
  -7   6   9      224.73      238.46     28.26 o 
  -6   6   9       72.92       78.08     26.81 o 
  -5   6   9       10.23        0.39     23.39 o 
  -4   6   9       22.29       11.80     22.31 o 
  -3   6   9      215.14      243.25     29.57 o 
  -2   6   9      134.32      134.46     25.46 o 
  -1   6   9       12.98       -0.43     18.78 o 
   0   6   9      196.90      155.67     22.36 o 
   1   6   9      506.39      494.23     33.71 o 
   2   6   9      196.00      251.20     29.43 o 
   3   6   9      404.57      406.83     37.79 o 
   4   6   9       34.99       55.78     35.07 o 
  -8   7   9     1043.32     1080.16     79.73 o 
  -7   7   9     1190.94     1220.44     58.51 o 
  -6   7   9       36.87       40.41     27.87 o 
  -5   7   9       48.35       61.85     25.49 o 
  -4   7   9     1032.81      988.89     48.39 o 
  -3   7   9       41.84       49.22     22.90 o 
  -2   7   9        0.92      -23.82     23.82 o 
  -1   7   9      294.81      259.05     31.06 o 
   0   7   9       28.84       13.31     23.32 o 
   1   7   9      105.53      140.05     28.58 o 
   2   7   9      264.00      270.73     32.38 o 
   3   7   9       98.73      162.07     41.05 o 
  -8   8   9      933.30      985.32     58.95 o 
  -7   8   9       64.67       88.74     47.73 o 
  -6   8   9      469.54      552.09     41.87 o 
  -5   8   9     2425.32     2354.86     82.12 o 
  -4   8   9     1882.05     1825.60    112.87 o 
  -3   8   9       19.08       70.22     26.19 o 
  -2   8   9      337.61      359.61     37.28 o 
  -1   8   9      804.50      748.04     43.59 o 
   0   8   9       42.45       65.87     30.62 o 
   1   8   9      245.35      243.56     32.23 o 
   2   8   9       56.49       64.68     40.54 o 
  -6   9   9     1079.40     1021.53    108.71 o 
  -5   9   9     1325.37     1354.65     59.71 o 
  -4   9   9       11.25       27.76     31.07 o 
  -3   9   9      953.77      890.54     67.62 o 
  -2   9   9     2818.64     2632.17    164.58 o 
  -1   9   9     1481.08     1438.56     62.20 o 
   0   9   9        3.45       59.85     34.26 o 
   1   9   9      431.42      430.34     43.32 o 
  -5  10   9       27.89       41.96     35.11 o 
  -4  10   9      372.74      411.03     43.18 o 
  -3  10   9      899.55      886.26     51.79 o 
  -2  10   9      842.34      835.74     70.77 o 
  -1  10   9        2.89      115.50     54.64 o 
  -2 -12  10      128.16      197.02     90.88 o 
  -1 -12  10      113.33      304.52    170.51 o 
   0 -12  10       39.83       24.74     50.77 o 
   1 -12  10        6.12       28.67     60.19 o 
  -4 -11  10        6.14      -42.69    105.52 o 
  -3 -11  10      166.15      275.06    101.39 o 
  -2 -11  10      107.15      146.73     76.21 o 
  -1 -11  10        0.52       26.24     40.78 o 
   0 -11  10       14.71      153.17     59.66 o 
   1 -11  10      127.91      187.70     43.78 o 
   2 -11  10       83.30      187.58     47.28 o 
   3 -11  10       10.72       -1.38     46.70 o 
  -5 -10  10        6.30      -20.90     43.05 o 
  -4 -10  10      157.36      213.07    152.43 o 
  -3 -10  10      255.37      231.36     45.34 o 
  -2 -10  10        2.34       48.19     36.90 o 
  -1 -10  10      127.64      133.13     43.24 o 
   0 -10  10      294.87      386.15     45.16 o 
   1 -10  10      114.37      167.28     34.51 o 
   2 -10  10        0.21      -32.77     32.77 o 
   3 -10  10       81.07       50.50     40.82 o 
   4 -10  10       30.86       62.34    103.91 o 
  -6  -9  10       26.02       64.10     44.65 o 
  -5  -9  10      100.36      159.85     43.75 o 
  -4  -9  10      254.33      224.75     41.70 o 
  -3  -9  10        4.02       36.12     34.76 o 
  -2  -9  10      392.81      429.06     43.99 o 
  -1  -9  10      963.08      958.44     52.35 o 
   0  -9  10      320.91      401.00     60.45 o 
   1  -9  10       14.06       10.49     25.69 o 
   2  -9  10      486.76      559.25     35.30 o 
   3  -9  10      427.99      526.12     40.87 o 
   4  -9  10       95.89       62.32     57.20 o 
   5  -9  10        8.86      113.12    106.01 o 
  -7  -8  10       67.54       69.51     34.37 o 
  -6  -8  10       45.61       85.05     38.75 o 
  -5  -8  10      100.90       87.84     51.30 o 
  -4  -8  10       10.87       10.15     33.11 o 
  -3  -8  10      416.44      362.40     57.30 o 
  -2  -8  10     1035.74      997.90     61.20 o 
  -1  -8  10      632.32      655.36     45.23 o 
   0  -8  10        3.27       21.14     22.09 o 
   1  -8  10     1346.06     1324.20     44.89 o 
   2  -8  10     1301.78     1405.07     46.38 o 
   3  -8  10      211.96      255.70     38.68 o 
   4  -8  10       30.15       12.31     30.06 o 
   5  -8  10      974.50     1052.91     70.44 o 
  -8  -7  10      106.86      141.86     40.43 o 
  -7  -7  10       38.88        9.64     28.69 o 
  -6  -7  10       43.21      -27.59     27.59 o 
  -5  -7  10        1.03       -1.01     32.32 o 
  -4  -7  10       23.71        8.45     27.06 o 
  -3  -7  10      194.87      236.06     59.66 o 
  -2  -7  10      199.55      207.28     33.78 o 
  -1  -7  10       30.40       70.23     28.58 o 
   0  -7  10     1148.86     1102.97     44.57 o 
   1  -7  10     1769.05     1741.52     56.31 o 
   2  -7  10      386.43      437.46     30.60 o 
   3  -7  10       95.58      109.86     27.58 o 
   4  -7  10     1165.25     1019.21     44.91 o 
   5  -7  10     1334.90     1452.29     81.91 o 
   6  -7  10       63.49      111.51     58.54 o 
  -8  -6  10      205.44      239.91     53.20 o 
  -7  -6  10        2.36      -11.72     27.95 o 
  -6  -6  10       92.50      108.99     25.19 o 
  -5  -6  10       68.24       83.34     42.44 o 
  -4  -6  10      232.35      279.39     35.27 o 
  -3  -6  10       59.57       44.76     24.96 o 
  -2  -6  10       18.77        1.65     24.59 o 
  -1  -6  10        9.58       -3.85     20.93 o 
   0  -6  10      712.35      699.97     33.09 o 
   1  -6  10        8.90       30.61     21.48 o 
   2  -6  10      232.80      260.88     26.96 o 
   3  -6  10      660.40      606.33     61.33 o 
   4  -6  10      875.16      819.59     50.62 o 
   5  -6  10       71.13      123.24     42.48 o 
   6  -6  10      109.34      101.39     60.79 o 
  -9  -5  10      262.48      236.86     36.39 o 
  -8  -5  10       25.71       39.20     29.13 o 
  -7  -5  10      161.55      199.39     45.99 o 
  -6  -5  10      908.10      896.10     40.51 o 
  -5  -5  10      334.29      356.07     27.28 o 
  -4  -5  10        0.87       -9.43     21.94 o 
  -3  -5  10      282.71      310.25     31.28 o 
  -2  -5  10      396.89      365.87     34.26 o 
  -1  -5  10      433.93      340.75     25.30 o 
   0  -5  10       18.04       26.15     19.18 o 
   1  -5  10        0.99       15.87     19.38 o 
   2  -5  10       55.73       38.27     22.64 o 
   3  -5  10      140.42      117.12     25.12 o 
   4  -5  10      111.97       87.87     36.25 o 
   5  -5  10      126.08      121.96     40.11 o 
   6  -5  10       34.93      -19.69     46.41 o 
  -9  -4  10        1.94       35.62     38.28 o 
  -8  -4  10      305.10      353.34     36.13 o 
  -7  -4  10     1233.67     1145.46     67.62 o 
  -6  -4  10      816.71      814.19     35.37 o 
  -5  -4  10       44.85       61.56     19.56 o 
  -4  -4  10     1787.13     1684.46     50.71 o 
  -3  -4  10     2350.23     2189.40     77.71 o 
  -2  -4  10      322.03      353.49     24.18 o 
  -1  -4  10       76.00       89.16     19.34 o 
   0  -4  10     1791.50     1602.04     65.55 o 
   1  -4  10      676.65      661.03     30.96 o 
   2  -4  10       77.53       62.69     20.11 o 
   3  -4  10        9.09       58.03     22.44 o 
   4  -4  10       82.16       47.01     36.43 o 
   5  -4  10       21.79       24.03     75.46 o 
   6  -4  10      192.44      312.49     50.23 o 
  -9  -3  10        4.89       14.76     32.89 o 
  -8  -3  10      272.03      253.92     29.95 o 
  -7  -3  10      117.23      131.40     27.33 o 
  -6  -3  10       10.34       11.71     30.07 o 
  -5  -3  10     1422.10     1221.56     40.64 o 
  -4  -3  10     2843.30     2794.57     73.86 o 
  -3  -3  10     1047.48      909.08     33.85 o 
  -2  -3  10       82.92       87.47     15.98 o 
  -1  -3  10     4047.66     3801.15    105.68 o 
   0  -3  10     3342.17     3109.39     97.41 o 
   1  -3  10      980.61      996.65     36.97 o 
   2  -3  10       41.46       47.54     21.47 o 
   3  -3  10     1854.64     1848.51     57.85 o 
   4  -3  10      365.17      410.51     66.91 o 
   5  -3  10        0.81       91.57    117.45 o 
   6  -3  10       48.54      101.20     44.09 o 
 -10  -2  10       20.25      -60.87     60.87 o 
  -9  -2  10      119.82      162.56     37.79 o 
  -8  -2  10       75.45       54.12     30.15 o 
  -7  -2  10       11.11       25.21     21.63 o 
  -6  -2  10       15.97        4.51     19.85 o 
  -5  -2  10      658.79      686.39     38.21 o 
  -4  -2  10      223.33      207.67     29.95 o 
  -3  -2  10       51.31       75.40     13.46 o 
  -2  -2  10     1345.49     1218.04     46.47 o 
  -1  -2  10     2918.80     2645.07     70.48 o 
   0  -2  10      361.04      382.90     23.37 o 
   1  -2  10      660.79      652.67     34.48 o 
   2  -2  10     3878.43     3689.29     96.63 o 
   3  -2  10     3458.22     3359.72    109.45 o 
   4  -2  10      709.07      633.00     44.12 o 
   5  -2  10      320.03      310.83     42.61 o 
   6  -2  10      500.08      540.27     53.85 o 
 -10  -1  10      273.87      260.30     58.58 o 
  -9  -1  10      204.74      256.60     38.16 o 
  -8  -1  10      124.75      135.73     31.28 o 
  -7  -1  10       14.69      -26.06     26.33 o 
  -6  -1  10      296.15      265.00     23.77 o 
  -5  -1  10        1.53      -10.50     17.30 o 
  -4  -1  10        1.32      -12.73     12.73 o 
  -3  -1  10       99.31      149.77     20.32 o 
  -2  -1  10      193.85      204.19     14.63 o 
  -1  -1  10       59.30       47.22     15.76 o 
   0  -1  10      204.54      186.97     21.16 o 
   1  -1  10      314.46      287.87     21.83 o 
   2  -1  10     1958.01     1889.32     70.02 o 
   3  -1  10        0.23       10.94     34.75 o 
   4  -1  10      611.76      640.42     72.01 o 
   5  -1  10     2010.11     1839.42     76.21 o 
   6  -1  10     1940.74     1823.59     77.29 o 
 -10   0  10        0.51       14.46     37.29 o 
  -9   0  10      889.19      823.81     50.19 o 
  -8   0  10     1384.66     1388.92     61.58 o 
  -7   0  10     1540.57     1549.25     61.72 o 
  -6   0  10      131.15      139.63     26.65 o 
  -5   0  10      530.57      519.53     26.06 o 
  -4   0  10       85.14       79.88     13.74 o 
  -3   0  10      105.38      162.84     14.08 o 
  -2   0  10        5.40        3.27     11.27 o 
  -1   0  10      128.57      129.60     18.58 o 
   0   0  10       37.26       73.25     23.26 o 
   1   0  10      100.63      100.47     25.90 o 
   2   0  10        4.48       18.39     24.22 o 
   3   0  10       67.70       89.49     47.47 o 
   4   0  10      293.39      273.03     34.83 o 
   5   0  10      222.89      275.04     43.73 o 
   6   0  10        2.69        0.36     45.29 o 
 -10   1  10      325.88      258.89     46.52 o 
  -9   1  10     1552.51     1567.51     72.99 o 
  -8   1  10      475.31      494.91     40.34 o 
  -7   1  10       45.29       71.90     26.86 o 
  -6   1  10     2699.24     2706.43     90.38 o 
  -5   1  10     5555.88     5430.63    111.87 o 
  -4   1  10     2487.03     2503.77     72.15 o 
  -3   1  10       40.16       80.93     12.62 o 
  -2   1  10      335.06      311.48     17.46 o 
  -1   1  10      563.07      572.35     24.45 o 
   0   1  10      138.02      148.84     23.98 o 
   1   1  10       12.45       14.27     22.19 o 
   2   1  10       92.76       91.60     48.78 o 
   3   1  10      757.25      709.68     42.86 o 
   4   1  10      158.65      169.72     69.98 o 
   5   1  10       61.14       56.28     47.21 o 
   6   1  10       75.23      143.53     51.34 o 
 -10   2  10      134.53      100.05     43.04 o 
  -9   2  10       66.53       60.10     51.15 o 
  -8   2  10        0.17      -13.41     31.89 o 
  -7   2  10     1234.98     1244.96     56.87 o 
  -6   2  10     3493.16     3433.22    111.90 o 
  -5   2  10      569.97      598.09     45.15 o 
  -4   2  10       98.23      134.04     14.71 o 
  -3   2  10     5822.72     5791.05    117.64 o 
  -2   2  10     8128.50     7765.81    174.76 o 
  -1   2  10      708.69      674.18     27.14 o 
   0   2  10       15.37        6.49     15.33 o 
   1   2  10      530.44      513.10     34.90 o 
   2   2  10      150.75      157.40     53.70 o 
   3   2  10      288.33      324.34     39.28 o 
   4   2  10       30.91       10.77     36.79 o 
   5   2  10       58.56       85.65     41.02 o 
 -10   3  10       61.81       57.49     58.46 o 
  -9   3  10       87.27      126.47     38.97 o 
  -8   3  10        2.29       -0.03     32.91 o 
  -7   3  10        3.37       49.24     28.65 o 
  -6   3  10      121.65      143.42     20.08 o 
  -5   3  10      283.51      264.52     22.13 o 
  -4   3  10     2159.62     2186.58     65.70 o 
  -3   3  10     3604.63     3631.45     88.08 o 
  -2   3  10     1109.06      995.77     55.42 o 
  -1   3  10      644.48      631.96     28.01 o 
   0   3  10     4274.16     4107.06     99.63 o 
   1   3  10     3845.56     3742.07    156.27 o 
   2   3  10      102.29      111.11     31.05 o 
   3   3  10        8.87      -33.34     33.34 o 
   4   3  10      266.41      388.10     44.13 o 
   5   3  10        7.43       43.25     46.49 o 
  -9   4  10        1.19       45.48     37.42 o 
  -8   4  10        1.44        6.79     31.84 o 
  -7   4  10      105.85      124.61     29.64 o 
  -6   4  10        4.26       12.35     20.32 o 
  -5   4  10      651.13      627.12     29.66 o 
  -4   4  10        4.42        7.86     20.81 o 
  -3   4  10        1.36       14.71     19.92 o 
  -2   4  10      839.25      772.33     30.53 o 
  -1   4  10     1410.82     1332.39     41.23 o 
   0   4  10     2342.13     2163.79     61.07 o 
   1   4  10      514.88      473.34     27.67 o 
   2   4  10      605.69      587.25     43.87 o 
   3   4  10     1150.62     1073.19     56.22 o 
   4   4  10      791.18      817.55     54.07 o 
  -9   5  10      484.07      526.07     51.88 o 
  -8   5  10        5.36      -27.87     34.72 o 
  -7   5  10        1.11       26.94     23.47 o 
  -6   5  10        4.92      -10.64     21.41 o 
  -5   5  10      193.40      201.48     27.64 o 
  -4   5  10        0.46       24.05     22.02 o 
  -3   5  10       12.67       25.99     21.98 o 
  -2   5  10      773.11      709.12     30.86 o 
  -1   5  10       18.44       28.24     18.43 o 
   0   5  10      178.19      209.95     24.37 o 
   1   5  10      377.97      357.97     27.37 o 
   2   5  10      431.62      420.34     33.90 o 
   3   5  10      679.71      701.79     49.98 o 
   4   5  10       44.03      102.66     47.87 o 
  -8   6  10     1081.48     1051.27     73.14 o 
  -7   6  10     2372.21     2419.83     88.70 o 
  -6   6  10      201.18      195.04     34.60 o 
  -5   6  10       54.49       93.16     27.67 o 
  -4   6  10       67.26      122.84     25.05 o 
  -3   6  10       71.13       77.09     24.88 o 
  -2   6  10      415.27      343.41     31.86 o 
  -1   6  10       73.78       73.84     21.87 o 
   0   6  10      126.38      144.86     35.47 o 
   1   6  10      107.23      116.46     25.39 o 
   2   6  10      214.77      258.24     32.23 o 
   3   6  10       40.38       43.11     44.42 o 
  -8   7  10     2005.28     2135.46     80.22 o 
  -7   7  10      657.04      672.40     47.58 o 
  -6   7  10      128.09      167.10     33.94 o 
  -5   7  10     1384.22     1374.40     58.21 o 
  -4   7  10     1991.78     2117.81     76.06 o 
  -3   7  10       69.03       96.66     26.78 o 
  -2   7  10       21.49       10.69     27.51 o 
  -1   7  10       33.15       66.99     27.12 o 
   0   7  10      185.94      208.66     28.00 o 
   1   7  10      244.66      260.53     30.90 o 
   2   7  10       19.58       44.46     33.13 o 
  -7   8  10       63.40      112.84     36.85 o 
  -6   8  10      868.89      879.95     53.91 o 
  -5   8  10     1813.15     1838.92     71.11 o 
  -4   8  10      358.01      356.89     38.70 o 
  -3   8  10      124.00      123.01     31.38 o 
  -2   8  10      747.74      729.14     44.02 o 
  -1   8  10      503.45      456.66     38.85 o 
   0   8  10       61.81       92.70     33.09 o 
   1   8  10        4.39       -6.64     31.14 o 
  -5   9  10       23.29       87.95    110.55 o 
  -4   9  10      118.49      179.38     37.01 o 
  -3   9  10      461.75      502.10     42.73 o 
  -2   9  10      671.72      555.05     44.89 o 
  -1   9  10       92.45       47.20     51.67 o 
  -3 -11  11      637.11      679.89    138.84 o 
  -2 -11  11       83.16       96.04     47.34 o 
  -1 -11  11      103.54      142.58     50.02 o 
   0 -11  11       78.04       40.19     47.92 o 
   1 -11  11       83.88      110.73     44.22 o 
   2 -11  11       49.92       96.14     69.50 o 
  -5 -10  11      480.86      414.24    109.05 o 
  -4 -10  11      479.41      532.84    101.20 o 
  -3 -10  11      146.65      231.10     46.46 o 
  -2 -10  11      547.25      481.84     48.66 o 
  -1 -10  11     1099.22     1225.50     66.55 o 
   0 -10  11     1004.96      983.46     95.24 o 
   1 -10  11        9.08       -5.24     42.83 o 
   2 -10  11      111.20      121.85     36.74 o 
   3 -10  11      239.23      240.96     56.29 o 
  -6  -9  11       57.85       45.58    122.86 o 
  -5  -9  11      284.39      328.46     57.79 o 
  -4  -9  11      168.94      129.58     40.18 o 
  -3  -9  11      109.87      118.55     68.11 o 
  -2  -9  11      789.80      793.42     51.42 o 
  -1  -9  11      534.10      656.59     48.27 o 
   0  -9  11       45.77       81.58     37.41 o 
   1  -9  11      840.98      842.34     59.20 o 
   2  -9  11     1911.32     2027.44     61.89 o 
   3  -9  11      479.80      588.23     40.49 o 
   4  -9  11       22.90        0.01     41.53 o 
  -7  -8  11      157.02      159.31     48.31 o 
  -6  -8  11      139.76       90.88     39.12 o 
  -5  -8  11       80.02       61.66     36.39 o 
  -4  -8  11       97.35      133.11     64.96 o 
  -3  -8  11       86.74      131.07     35.27 o 
  -2  -8  11      120.27       83.23     35.53 o 
  -1  -8  11       22.38       31.15     32.74 o 
   0  -8  11      101.29      147.14     34.57 o 
   1  -8  11      592.13      697.56     36.83 o 
   2  -8  11      540.78      540.89     45.24 o 
   3  -8  11       18.33       17.75     28.38 o 
   4  -8  11      698.07      650.82     42.22 o 
  -7  -7  11       95.66       82.12     38.15 o 
  -6  -7  11       44.51       62.65     36.72 o 
  -5  -7  11       96.52       44.98     33.42 o 
  -4  -7  11      166.37      107.57     38.80 o 
  -3  -7  11       88.98      124.06     43.27 o 
  -2  -7  11       26.38       44.44     32.22 o 
  -1  -7  11      332.23      333.31     35.80 o 
   0  -7  11        2.24        3.71     24.73 o 
   1  -7  11       27.24       32.33     25.53 o 
   2  -7  11        0.10        0.74     26.35 o 
   3  -7  11       34.35       49.41     29.16 o 
   4  -7  11      431.88      490.54     38.03 o 
   5  -7  11      183.09      202.56     67.02 o 
  -8  -6  11      177.34      250.73     40.00 o 
  -7  -6  11      443.07      395.10     65.34 o 
  -6  -6  11     1726.51     1556.38     69.07 o 
  -5  -6  11     1308.58     1209.44    104.58 o 
  -4  -6  11      626.22      600.54     40.25 o 
  -3  -6  11       43.69        7.27     28.92 o 
  -2  -6  11      389.26      411.12     59.25 o 
  -1  -6  11        1.12        3.84     33.48 o 
   0  -6  11       12.56       -9.73     21.59 o 
   1  -6  11       20.62       46.50     27.20 o 
   2  -6  11      382.56      395.85     31.56 o 
   3  -6  11      309.00      289.08     31.54 o 
   4  -6  11       44.64       79.50     45.08 o 
   5  -6  11       19.19       63.45     45.93 o 
  -8  -5  11      206.41      184.56     32.35 o 
  -7  -5  11     1040.10     1047.11     50.79 o 
  -6  -5  11     1243.37     1256.73     47.82 o 
  -5  -5  11      156.92      173.26     29.47 o 
  -4  -5  11     1250.53     1216.78     55.47 o 
  -3  -5  11     4211.93     3918.91    152.65 o 
  -2  -5  11     1747.05     1493.37     64.37 o 
  -1  -5  11      772.44      745.65     33.54 o 
   0  -5  11      645.93      647.57     47.52 o 
   1  -5  11       18.01       45.45     22.12 o 
   2  -5  11       38.89       64.61     24.92 o 
   3  -5  11       40.97       43.07     26.17 o 
   4  -5  11       81.07       67.16     53.59 o 
   5  -5  11      322.19      382.11     53.10 o 
  -9  -4  11      193.96      205.04     44.32 o 
  -8  -4  11      101.95       95.53     30.84 o 
  -7  -4  11      151.66      196.84     27.07 o 
  -6  -4  11        5.99       17.93     21.31 o 
  -5  -4  11      360.92      376.50     27.54 o 
  -4  -4  11     2333.10     2227.70     81.46 o 
  -3  -4  11     2520.86     2658.19     92.79 o 
  -2  -4  11        5.72       35.42     22.34 o 
  -1  -4  11     1490.16     1469.15     48.87 o 
   0  -4  11     4202.10     4057.70    143.97 o 
   1  -4  11     1150.14     1145.53     42.80 o 
   2  -4  11       53.03       71.13     25.63 o 
   3  -4  11      201.69      198.10     26.95 o 
   4  -4  11       43.03      115.34     40.19 o 
   5  -4  11      143.66      135.97     44.94 o 
  -9  -3  11        3.52        8.72     35.28 o 
  -8  -3  11      129.37      121.32     33.94 o 
  -7  -3  11      170.25      164.97     29.83 o 
  -6  -3  11      488.49      462.08     29.64 o 
  -5  -3  11        6.63       -8.86     18.40 o 
  -4  -3  11       29.02       27.79     22.01 o 
  -3  -3  11       32.28       75.91     40.71 o 
  -2  -3  11      389.40      347.21     24.33 o 
  -1  -3  11     4423.85     4335.07    156.69 o 
   0  -3  11     1056.82      970.44     37.29 o 
   1  -3  11        8.98        0.49     37.83 o 
   2  -3  11     1003.84      943.67     69.15 o 
   3  -3  11     1304.17     1212.31     61.95 o 
   4  -3  11      264.70      362.49     92.24 o 
   5  -3  11       18.97      -29.00     41.70 o 
  -9  -2  11      330.65      367.37     43.43 o 
  -8  -2  11       21.47       71.64     30.49 o 
  -7  -2  11       86.48       93.72     29.20 o 
  -6  -2  11        3.29       17.75     22.95 o 
  -5  -2  11       25.89       49.68     18.70 o 
  -4  -2  11      170.65      188.69     20.50 o 
  -3  -2  11      518.40      452.84     27.33 o 
  -2  -2  11      601.41      553.36     26.35 o 
  -1  -2  11       17.14       -6.06     17.40 o 
   0  -2  11      101.24      126.80     28.54 o 
   1  -2  11      667.65      594.09     40.40 o 
   2  -2  11     1518.54     1494.50     60.90 o 
   3  -2  11      220.20      262.30     36.24 o 
   4  -2  11       12.90       54.59     35.44 o 
   5  -2  11      262.90      281.15     43.62 o 
  -9  -1  11      109.13       83.47     37.41 o 
  -8  -1  11     1325.21     1303.33     61.47 o 
  -7  -1  11      494.95      475.18     36.72 o 
  -6  -1  11      265.12      260.61     24.22 o 
  -5  -1  11       60.30       55.51     20.45 o 
  -4  -1  11      163.85      162.05     19.17 o 
  -3  -1  11      114.26      159.20     16.02 o 
  -2  -1  11       56.33       36.27     16.66 o 
  -1  -1  11       43.65       56.53     17.94 o 
   0  -1  11      824.44      771.15     34.99 o 
   1  -1  11      333.93      313.83     34.03 o 
   2  -1  11       30.40       -4.26     27.59 o 
   3  -1  11       82.13       88.23     31.31 o 
   4  -1  11      142.64      118.20     87.47 o 
   5  -1  11       60.26       74.53     43.36 o 
  -9   0  11     2488.33     2558.65     97.37 o 
  -8   0  11     1260.94     1269.06     59.78 o 
  -7   0  11      324.35      347.68     34.83 o 
  -6   0  11      609.24      646.93     38.94 o 
  -5   0  11     1806.64     1789.49     53.29 o 
  -4   0  11      574.23      551.76     23.03 o 
  -3   0  11       35.08       58.04     14.14 o 
  -2   0  11        9.95        2.07     20.17 o 
  -1   0  11      224.62      195.21     36.09 o 
   0   0  11      592.67      568.84     36.32 o 
   1   0  11      111.17      118.93     27.39 o 
   2   0  11       33.07       44.59     39.78 o 
   3   0  11      308.98      320.29     38.93 o 
   4   0  11       69.85       48.53     41.88 o 
   5   0  11       49.86       88.23     44.77 o 
  -9   1  11      279.78      296.87     39.51 o 
  -8   1  11       51.14       55.05     29.66 o 
  -7   1  11      567.30      594.38     42.17 o 
  -6   1  11     2766.88     2764.58     93.36 o 
  -5   1  11      943.66      972.03     35.13 o 
  -4   1  11      132.40      126.33     16.42 o 
  -3   1  11      852.85      796.09     26.73 o 
  -2   1  11      976.98     1022.33     34.56 o 
  -1   1  11      211.91      263.67     29.58 o 
   0   1  11        2.18        9.75     41.58 o 
   1   1  11      231.42      175.86     31.19 o 
   2   1  11      315.25      349.49     34.52 o 
   3   1  11      326.13      308.10     37.92 o 
   4   1  11       58.97       73.28     39.24 o 
   5   1  11       42.84       41.21     43.95 o 
  -9   2  11        1.17      -35.35     35.35 o 
  -8   2  11       35.46       19.86     43.64 o 
  -7   2  11       44.46       55.85     64.47 o 
  -6   2  11      501.19      457.77     36.23 o 
  -5   2  11        3.16        8.01     18.57 o 
  -4   2  11      318.01      319.12     30.46 o 
  -3   2  11      807.62      726.90     30.18 o 
  -2   2  11      336.81      345.85     23.90 o 
  -1   2  11        0.02       28.53     16.34 o 
   0   2  11      233.99      317.22     33.65 o 
   1   2  11       62.65       90.61     27.33 o 
   2   2  11        1.00       26.58     30.63 o 
   3   2  11       78.72       44.35     34.31 o 
   4   2  11      206.72      272.95     47.54 o 
  -9   3  11      250.63      323.79    119.14 o 
  -8   3  11      196.99      188.41     37.89 o 
  -7   3  11       69.33      109.19     32.23 o 
  -6   3  11        4.14       43.24     20.21 o 
  -5   3  11       74.03       71.69     19.65 o 
  -4   3  11      105.69      138.97     23.77 o 
  -3   3  11       25.94       50.30     17.70 o 
  -2   3  11        6.13       19.60     21.71 o 
  -1   3  11       11.20       12.27     18.57 o 
   0   3  11        0.26       35.76     18.80 o 
   1   3  11       34.17       72.65     30.27 o 
   2   3  11        3.44       32.86     35.35 o 
   3   3  11       41.35       -8.64     38.37 o 
   4   3  11       93.16      123.65     44.62 o 
  -9   4  11       56.62       95.62     60.49 o 
  -8   4  11        2.56      -33.63     33.63 o 
  -7   4  11       84.18       89.03     32.00 o 
  -6   4  11       56.15       69.72     33.82 o 
  -5   4  11      405.89      410.09     33.89 o 
  -4   4  11       27.62       34.96     26.57 o 
  -3   4  11        0.32        2.42     22.66 o 
  -2   4  11       49.98       62.94     18.79 o 
  -1   4  11       19.53       21.13     20.28 o 
   0   4  11        7.78       11.21     20.18 o 
   1   4  11       43.32       17.74     35.50 o 
   2   4  11      107.53      110.33     65.26 o 
   3   4  11      128.38       82.51     42.16 o 
  -8   5  11       72.67       38.99     69.91 o 
  -7   5  11      113.03      162.64     28.27 o 
  -6   5  11        3.63        0.82     27.99 o 
  -5   5  11        0.04      -25.89     25.89 o 
  -4   5  11        0.51      -14.62     37.22 o 
  -3   5  11       90.63      139.37     81.92 o 
  -2   5  11       54.41       69.20     24.70 o 
  -1   5  11       20.85       35.19     20.53 o 
   0   5  11       69.33       63.28     31.95 o 
   1   5  11      101.98       68.82     34.67 o 
   2   5  11       95.52       91.85     40.84 o 
   3   5  11        0.25      -22.55     42.31 o 
  -8   6  11      373.53      517.99     67.77 o 
  -7   6  11      328.99      407.02     46.98 o 
  -6   6  11        0.82       45.51     30.06 o 
  -5   6  11        0.41       30.47     29.09 o 
  -4   6  11        0.46       52.30     26.54 o 
  -3   6  11       20.12       32.77     26.61 o 
  -2   6  11        3.99      -16.85     42.25 o 
  -1   6  11       13.11       31.54     22.69 o 
   0   6  11       30.39       17.88     25.85 o 
   1   6  11        5.61       39.23     35.58 o 
   2   6  11       20.26       24.94     44.55 o 
  -7   7  11       14.19       16.43     38.99 o 
  -6   7  11        1.89      -29.59     32.32 o 
  -5   7  11       12.67       56.46     30.96 o 
  -4   7  11        2.51        0.27     51.26 o 
  -3   7  11        8.14      -28.27     28.27 o 
  -2   7  11       88.35      122.20     31.09 o 
  -1   7  11      110.93      146.31     30.38 o 
   0   7  11       46.00       58.96     28.71 o 
   1   7  11        6.45       70.01     31.30 o 
  -6   8  11       14.81       21.31     36.15 o 
  -5   8  11        1.54        7.63     33.74 o 
  -4   8  11       47.15        5.87     34.37 o 
  -3   8  11      130.42      107.44     32.69 o 
  -2   8  11      201.85      241.65     62.78 o 
  -1   8  11       72.37       82.84     34.69 o 
  -1 -11  12      555.68      678.59     58.82 o 
  -4 -10  12       26.37      110.88     56.17 o 
  -3 -10  12        5.45       44.68     68.41 o 
  -2 -10  12      521.57      639.67     69.87 o 
  -1 -10  12      300.20      422.15     50.35 o 
   0 -10  12      161.81      217.42     48.32 o 
   1 -10  12      164.64      309.70     51.18 o 
   2 -10  12      417.11      522.14     41.49 o 
  -5  -9  12       20.28      103.60     71.00 o 
  -4  -9  12      262.66      289.16     86.08 o 
  -3  -9  12       32.57       19.80     42.37 o 
  -2  -9  12        0.53       42.12     60.38 o 
  -1  -9  12        1.02        5.43     45.82 o 
   0  -9  12       55.73       81.57     39.16 o 
   1  -9  12      162.23      308.00     34.57 o 
   2  -9  12      313.60      436.88     38.99 o 
   3  -9  12        3.30       12.40     36.49 o 
  -6  -8  12       66.40        9.23     40.00 o 
  -5  -8  12       80.81       93.52     57.79 o 
  -4  -8  12      347.66      342.01     46.49 o 
  -3  -8  12       82.71      106.96     36.86 o 
  -2  -8  12        0.04       34.36     42.07 o 
  -1  -8  12      251.01      283.37     48.97 o 
   0  -8  12       62.33       37.23     36.30 o 
   1  -8  12       57.76       82.67     29.99 o 
   2  -8  12        1.46       36.59     33.56 o 
   3  -8  12       33.85       56.46     53.80 o 
  -7  -7  12       49.47       89.58     40.81 o 
  -6  -7  12      205.28      240.56     50.55 o 
  -5  -7  12      183.64      234.06     76.40 o 
  -4  -7  12       34.17       82.95     98.24 o 
  -3  -7  12       29.21       21.00     31.22 o 
  -2  -7  12      165.59      140.14     36.83 o 
  -1  -7  12      616.21      667.38     45.03 o 
   0  -7  12      181.15      195.66     31.43 o 
   1  -7  12        3.59       12.61     31.63 o 
   2  -7  12       74.33       96.11     31.46 o 
   3  -7  12      163.03      191.76     34.63 o 
   4  -7  12       36.47       26.57     35.78 o 
  -8  -6  12       18.35       53.81     44.26 o 
  -7  -6  12      606.38      531.70     47.97 o 
  -6  -6  12     1261.45     1239.25     61.24 o 
  -5  -6  12      213.44      222.21     41.84 o 
  -4  -6  12       34.38       26.44     35.76 o 
  -3  -6  12      130.94      151.84     92.76 o 
  -2  -6  12        8.59       22.77     29.23 o 
  -1  -6  12        0.41      -26.58     30.49 o 
   0  -6  12       28.24       -8.00     24.47 o 
   1  -6  12      383.60      397.58     33.90 o 
   2  -6  12      391.08      366.65     32.88 o 
   3  -6  12      145.30      177.14     39.45 o 
   4  -6  12       13.95       12.71     35.23 o 
  -8  -5  12       26.04       46.65     33.95 o 
  -7  -5  12       37.61       64.65     54.64 o 
  -6  -5  12      113.24       66.76     31.06 o 
  -5  -5  12       36.88       43.56     28.81 o 
  -4  -5  12      566.99      553.15     42.14 o 
  -3  -5  12      521.52      428.26     36.64 o 
  -2  -5  12        9.51       26.35     33.13 o 
  -1  -5  12       12.28       23.74     21.82 o 
   0  -5  12        0.30      -12.09     25.72 o 
   1  -5  12       96.46      143.18     42.70 o 
   2  -5  12       13.06       20.99     26.57 o 
   3  -5  12      133.11       77.01     30.56 o 
   4  -5  12      304.70      382.90     46.52 o 
   5  -5  12      203.81      258.31     51.72 o 
  -8  -4  12      112.15      102.63     38.11 o 
  -7  -4  12        6.42       -6.58     37.19 o 
  -6  -4  12       31.54       27.06     31.54 o 
  -5  -4  12        0.18       17.35     34.45 o 
  -4  -4  12       58.21       44.66     26.77 o 
  -3  -4  12       46.17       54.07     25.61 o 
  -2  -4  12       42.45       66.27     44.65 o 
  -1  -4  12        1.48       40.45     23.83 o 
   0  -4  12       27.41       81.24     23.47 o 
   1  -4  12       16.28       19.15     23.95 o 
   2  -4  12       64.85      111.98     25.96 o 
   3  -4  12      329.82      408.97     42.12 o 
   4  -4  12      226.15      241.23     45.35 o 
   5  -4  12        2.50        4.21     47.34 o 
  -9  -3  12       25.73       21.62     39.52 o 
  -8  -3  12       20.07       25.91     48.44 o 
  -7  -3  12      280.45      257.15     29.12 o 
  -6  -3  12      671.42      571.04     33.03 o 
  -5  -3  12      249.65      305.55     78.69 o 
  -4  -3  12        3.15       62.94     39.59 o 
  -3  -3  12        0.80       -0.26     24.17 o 
  -2  -3  12       54.94       79.30     21.27 o 
  -1  -3  12        0.69       19.99     20.21 o 
   0  -3  12       27.90       18.55     21.67 o 
   1  -3  12       78.02       76.71     24.14 o 
   2  -3  12      302.07      331.46     36.91 o 
   3  -3  12      314.35      367.23     42.57 o 
   4  -3  12        0.30      -39.00     39.00 o 
   5  -3  12      234.00      256.48     51.75 o 
  -9  -2  12        9.10       49.04     65.97 o 
  -8  -2  12       67.20       60.84     33.80 o 
  -7  -2  12        3.49      -51.69     54.82 o 
  -6  -2  12        7.51        6.04     22.12 o 
  -5  -2  12        0.07       32.98     20.27 o 
  -4  -2  12      390.53      359.17     82.82 o 
  -3  -2  12      339.95      336.47     39.61 o 
  -2  -2  12       93.55      115.56     20.12 o 
  -1  -2  12        0.08       15.70     20.47 o 
   0  -2  12       43.93       55.40     22.13 o 
   1  -2  12      182.48      242.16     32.10 o 
   2  -2  12      170.22      214.52     36.22 o 
   3  -2  12        0.34      -30.85     36.37 o 
   4  -2  12      240.47      300.25     90.28 o 
   5  -2  12      409.56      480.74     80.60 o 
  -9  -1  12      255.54      225.15     38.74 o 
  -8  -1  12      229.46      322.13     38.35 o 
  -7  -1  12       36.15       51.06     28.52 o 
  -6  -1  12       27.45       64.12     23.45 o 
  -5  -1  12       15.39       19.20     26.41 o 
  -4  -1  12      225.13      252.70     30.17 o 
  -3  -1  12      196.56      199.74     21.83 o 
  -2  -1  12       32.06       32.33     18.45 o 
  -1  -1  12      156.20      160.06     22.54 o 
   0  -1  12       40.60       89.52     25.44 o 
   1  -1  12        8.25      -10.20     55.50 o 
   2  -1  12       16.41       29.72     38.31 o 
   3  -1  12      274.30      270.85     38.99 o 
   4  -1  12       99.59      139.24     46.53 o 
  -9   0  12       28.18       94.12     41.54 o 
  -8   0  12        4.74       43.02     32.61 o 
  -7   0  12        9.50       21.72     27.19 o 
  -6   0  12       29.85        9.13     25.82 o 
  -5   0  12        0.37      -10.77     20.35 o 
  -4   0  12        9.98       36.87     16.06 o 
  -3   0  12       97.91       72.98     18.40 o 
  -2   0  12      719.85      711.84     31.43 o 
  -1   0  12      662.97      644.33     36.32 o 
   0   0  12       50.83       74.11     36.29 o 
   1   0  12       15.64       42.19     27.63 o 
   2   0  12      141.04      119.57     32.76 o 
   3   0  12        1.80       -1.41     36.93 o 
   4   0  12        5.25       12.71     41.37 o 
  -9   1  12        4.25        3.49     52.76 o 
  -8   1  12       64.93       73.05     34.44 o 
  -7   1  12      159.55      104.98     32.40 o 
  -6   1  12      111.26      114.58     28.74 o 
  -5   1  12       50.94       33.97     28.63 o 
  -4   1  12       23.48       31.40     16.22 o 
  -3   1  12      255.20      293.91     23.41 o 
  -2   1  12      457.24      447.55     32.95 o 
  -1   1  12        0.11       19.75     27.09 o 
   0   1  12      392.56      377.20     32.60 o 
   1   1  12     1209.69     1105.88     52.93 o 
   2   1  12      572.99      589.44     42.15 o 
   3   1  12        0.63       49.96     38.74 o 
   4   1  12       52.38       87.95     42.19 o 
  -9   2  12       37.73       34.50     37.07 o 
  -8   2  12      131.38      110.04     36.82 o 
  -7   2  12       56.89       23.35     29.95 o 
  -6   2  12        0.36       29.30     27.91 o 
  -5   2  12      186.91      248.17     22.93 o 
  -4   2  12      413.64      353.42     31.52 o 
  -3   2  12      451.42      426.71     27.99 o 
  -2   2  12        0.27        8.12     27.63 o 
  -1   2  12      234.00      255.22     31.58 o 
   0   2  12     1367.26     1336.73     57.02 o 
   1   2  12      988.72      901.84     48.44 o 
   2   2  12       17.72        2.13     64.77 o 
   3   2  12      256.79      350.10     50.81 o 
   4   2  12     1118.24     1076.71     69.08 o 
  -9   3  12       64.61       62.74     42.04 o 
  -8   3  12       34.27      -12.47     33.87 o 
  -7   3  12        0.28        6.79     31.22 o 
  -6   3  12      112.54      120.41     29.36 o 
  -5   3  12      111.91      103.60     43.23 o 
  -4   3  12      125.61      162.07     35.87 o 
  -3   3  12        3.55       21.04     19.84 o 
  -2   3  12      317.93      343.58     27.79 o 
  -1   3  12      273.03      319.61     31.65 o 
   0   3  12      205.47      288.07     37.51 o 
   1   3  12       14.03       64.02     33.25 o 
   2   3  12      794.15      718.15     62.40 o 
   3   3  12     1240.55     1201.86    110.96 o 
  -8   4  12        0.12       10.89     37.27 o 
  -7   4  12      123.77       98.70     32.82 o 
  -6   4  12      116.85      198.19     45.56 o 
  -5   4  12       17.01       25.52     27.20 o 
  -4   4  12       14.24       15.00     27.53 o 
  -3   4  12      318.80      294.33     46.34 o 
  -2   4  12       32.01       29.23     21.54 o 
  -1   4  12       44.14       39.46     23.06 o 
   0   4  12      102.14      153.02     33.79 o 
   1   4  12      202.57      176.82     37.46 o 
   2   4  12       28.14       73.53     70.55 o 
  -8   5  12      253.00      283.39     62.89 o 
  -7   5  12      443.44      552.44     60.41 o 
  -6   5  12       45.13      114.09     35.02 o 
  -5   5  12       18.26       38.05     44.20 o 
  -4   5  12      533.75      613.18     39.64 o 
  -3   5  12      221.21      289.65     34.54 o 
  -2   5  12       10.08       53.44     26.29 o 
  -1   5  12      194.46      198.77     36.43 o 
   0   5  12      154.79      127.20     38.50 o 
   1   5  12       11.41       21.43     53.92 o 
   2   5  12       94.69      138.66     86.01 o 
  -7   6  12        0.06       44.28     65.86 o 
  -6   6  12      195.04      273.46     38.64 o 
  -5   6  12     1051.91     1239.62     58.98 o 
  -4   6  12     1045.52     1066.95     60.53 o 
  -3   6  12       42.86       30.02     31.14 o 
  -2   6  12      138.48      182.42     30.08 o 
  -1   6  12      945.90      915.60     49.79 o 
   0   6  12      369.24      403.32     48.88 o 
   1   6  12       27.39       55.12     43.82 o 
  -6   7  12      267.56      295.23     41.27 o 
  -5   7  12      350.36      464.09     46.68 o 
  -4   7  12        2.25       27.48     45.33 o 
  -3   7  12      455.50      525.96     44.93 o 
  -2   7  12     1495.17     1529.65     86.19 o 
  -1   7  12     1045.32     1001.09     53.63 o 
  -2 -10  13       23.92       40.09     46.35 o 
  -1 -10  13       36.27      103.79     45.32 o 
   0 -10  13       13.97      115.41     49.97 o 
  -4  -9  13      257.41      257.75     47.15 o 
  -3  -9  13      169.51      154.11     46.32 o 
  -2  -9  13       70.93      123.96     40.47 o 
  -1  -9  13        5.42       81.22     46.07 o 
   0  -9  13       23.80      127.43     98.95 o 
   1  -9  13       94.74      126.54     80.53 o 
  -5  -8  13       44.36       82.75     59.33 o 
  -4  -8  13      117.16       86.81     41.12 o 
  -3  -8  13        0.94       29.93     38.04 o 
  -2  -8  13       94.71       83.07     40.82 o 
  -1  -8  13      166.94      191.89     43.40 o 
   0  -8  13      239.30      398.16     46.62 o 
   1  -8  13        9.84       63.30     33.40 o 
   2  -8  13        3.64       27.74     33.79 o 
  -6  -7  13       28.07       84.20     60.94 o 
  -5  -7  13       56.62       -6.72     52.76 o 
  -4  -7  13        2.16       47.84     37.71 o 
  -3  -7  13      115.88       84.74     38.91 o 
  -2  -7  13      253.55      296.58     43.53 o 
  -1  -7  13      198.13      193.71     60.87 o 
   0  -7  13        3.35       -1.06     36.95 o 
   1  -7  13      137.27      193.45     59.96 o 
   2  -7  13      120.61      176.30     36.35 o 
   3  -7  13       82.51       63.73     35.97 o 
  -7  -6  13      135.56       80.94    122.52 o 
  -6  -6  13       76.91      101.20     37.54 o 
  -5  -6  13       61.50       21.99     34.32 o 
  -4  -6  13      159.69      132.15     34.01 o 
  -3  -6  13      408.89      377.28     41.46 o 
  -2  -6  13      153.29      146.76     36.63 o 
  -1  -6  13        2.51       20.12     32.80 o 
   0  -6  13      597.91      547.87     44.35 o 
   1  -6  13      564.71      486.86     38.00 o 
   2  -6  13      116.06      127.26     31.40 o 
   3  -6  13        8.42       13.87     32.84 o 
  -7  -5  13       26.97       27.38     38.61 o 
  -6  -5  13        0.12       19.65     45.22 o 
  -5  -5  13      189.17      205.07     36.14 o 
  -4  -5  13      649.47      650.27     44.57 o 
  -3  -5  13      288.70      303.32     50.55 o 
  -2  -5  13        4.65       51.48     32.33 o 
  -1  -5  13      782.65      690.04     35.11 o 
   0  -5  13      850.46      796.99     40.07 o 
   1  -5  13      303.37      395.31     34.49 o 
   2  -5  13       24.05       34.00     30.58 o 
   3  -5  13      979.12      912.75     58.31 o 
   4  -5  13      493.56      567.01     54.53 o 
  -8  -4  13       32.14      -47.81     47.81 o 
  -7  -4  13       21.46        0.16     42.59 o 
  -6  -4  13       51.43       85.07     38.09 o 
  -5  -4  13      226.14      255.70     56.70 o 
  -4  -4  13       76.40       86.37     64.50 o 
  -3  -4  13        4.40        2.71     38.43 o 
  -2  -4  13      413.72      415.06     35.90 o 
  -1  -4  13      848.76      766.28     39.56 o 
   0  -4  13      154.29      190.71     29.33 o 
   1  -4  13       98.58      179.55     30.07 o 
   2  -4  13      853.81      828.81     49.82 o 
   3  -4  13     1092.37      971.69     55.75 o 
   4  -4  13      255.45      348.74     52.05 o 
  -8  -3  13       54.47       30.26     58.20 o 
  -7  -3  13       96.22      124.60     35.13 o 
  -6  -3  13      179.47      155.00     36.47 o 
  -5  -3  13        0.75      -18.87     28.30 o 
  -4  -3  13       51.72       73.31     29.47 o 
  -3  -3  13      127.08      117.47     28.40 o 
  -2  -3  13      319.84      363.83     29.82 o 
  -1  -3  13       47.02       22.40     33.72 o 
   0  -3  13       89.25       64.68     26.27 o 
   1  -3  13      151.23      171.03     35.72 o 
   2  -3  13      424.68      431.83     46.46 o 
   3  -3  13        0.09      -10.53     44.95 o 
   4  -3  13      148.01      186.29     46.43 o 
  -8  -2  13      453.31      468.26     47.77 o 
  -7  -2  13      541.07      538.84     81.39 o 
  -6  -2  13       49.90      100.63     40.68 o 
  -5  -2  13      263.56      335.43     71.63 o 
  -4  -2  13      227.87      263.03     33.01 o 
  -3  -2  13      164.76      216.65     44.95 o 
  -2  -2  13        2.18        9.35     21.58 o 
  -1  -2  13      207.82      196.07     26.77 o 
   0  -2  13      207.46      256.07     35.98 o 
   1  -2  13       18.53       54.25     30.06 o 
   2  -2  13        4.56       17.94     35.03 o 
   3  -2  13       64.83       66.03     43.94 o 
   4  -2  13       42.11       11.05     65.82 o 
  -8  -1  13      121.83      164.83     38.59 o 
  -7  -1  13        1.12       36.13     31.86 o 
  -6  -1  13      871.74      793.49     42.36 o 
  -5  -1  13     2017.71     1926.02     74.32 o 
  -4  -1  13      992.42      988.42     47.65 o 
  -3  -1  13        2.75       -3.13     21.58 o 
  -2  -1  13      366.18      359.27     28.49 o 
  -1  -1  13      928.89      858.92     62.78 o 
   0  -1  13       62.64       80.05     28.94 o 
   1  -1  13        7.63       -4.67     34.09 o 
   2  -1  13      442.73      449.92     43.39 o 
   3  -1  13        1.25      -27.17     39.87 o 
   4  -1  13       49.55       58.03     78.31 o 
  -8   0  13       13.70      -15.78     33.23 o 
  -7   0  13      253.23      227.27     35.64 o 
  -6   0  13      834.36      848.39    110.14 o 
  -5   0  13      222.24      227.04     25.29 o 
  -4   0  13       27.98       22.64     25.50 o 
  -3   0  13     1993.75     2067.78     96.36 o 
  -2   0  13     3140.02     3271.37    164.77 o 
  -1   0  13      558.68      556.18     48.26 o 
   0   0  13       11.68       -1.23     45.48 o 
   1   0  13      828.57      769.35     45.69 o 
   2   0  13     1198.48     1142.76     58.34 o 
   3   0  13        2.65      -16.97     74.56 o 
  -8   1  13        6.17      -34.24     34.24 o 
  -7   1  13       15.89        1.58     31.36 o 
  -6   1  13       62.70       88.75     29.21 o 
  -5   1  13       62.11       36.25     25.78 o 
  -4   1  13      482.31      531.91     58.31 o 
  -3   1  13      897.65      875.98     74.67 o 
  -2   1  13      395.08      463.87     37.20 o 
  -1   1  13      275.06      327.16     38.65 o 
   0   1  13     1556.51     1521.93     63.69 o 
   1   1  13     2302.93     2345.11    165.63 o 
   2   1  13      269.88      291.14     41.57 o 
   3   1  13       58.89       57.30     44.68 o 
  -8   2  13      100.80      147.12     97.90 o 
  -7   2  13       69.46       82.42     31.72 o 
  -6   2  13        9.05       11.89     29.26 o 
  -5   2  13       76.87      121.28     39.48 o 
  -4   2  13        6.49        8.86     28.10 o 
  -3   2  13        4.05       24.60     29.64 o 
  -2   2  13      345.47      336.45     34.12 o 
  -1   2  13      219.64      224.47     48.41 o 
   0   2  13      529.32      541.68     39.02 o 
   1   2  13      181.82      177.22     38.88 o 
   2   2  13      326.73      367.73     46.03 o 
   3   2  13      658.85      620.97     53.25 o 
  -8   3  13        2.23       -6.08     48.18 o 
  -7   3  13      125.57      153.07     37.86 o 
  -6   3  13      500.16      496.53     57.56 o 
  -5   3  13       37.56       56.84     34.97 o 
  -4   3  13       13.70       45.75     28.67 o 
  -3   3  13        9.76       60.80     29.52 o 
  -2   3  13      234.70      263.17     54.22 o 
  -1   3  13       94.77      127.67     60.08 o 
   0   3  13      227.46      207.05     38.20 o 
   1   3  13      150.58      184.19     40.17 o 
   2   3  13       17.64       10.13     41.14 o 
  -7   4  13     2012.99     2043.22    113.47 o 
  -6   4  13      447.22      465.53     61.24 o 
  -5   4  13       12.47       21.22     31.57 o 
  -4   4  13      541.28      552.24     41.42 o 
  -3   4  13      560.40      576.36     39.93 o 
  -2   4  13        2.70      -31.08     34.80 o 
  -1   4  13       17.43       25.67     59.44 o 
   0   4  13       10.10       44.85     60.75 o 
   1   4  13       75.11       64.07     39.58 o 
  -7   5  13      461.87      444.44     63.57 o 
  -6   5  13       84.95       59.51     36.56 o 
  -5   5  13     1150.86     1162.90     71.75 o 
  -4   5  13     2849.28     2933.45    187.59 o 
  -3   5  13      385.85      416.08     37.32 o 
  -2   5  13        0.56       16.76     32.17 o 
  -1   5  13      758.10      723.75     50.16 o 
   0   5  13      133.82      141.60     42.40 o 
  -5   6  13      961.59     1080.05     56.84 o 
  -4   6  13      268.37      379.60     41.01 o 
  -3   6  13      161.17      183.07     36.33 o 
  -2   6  13     1363.70     1434.61    106.27 o 
  -1   6  13     1662.24     1650.11    107.02 o 
  -3  -9  14       63.46      130.74     72.20 o 
  -2  -9  14        2.74        4.62     43.71 o 
  -1  -9  14        9.39       64.87     49.04 o 
  -4  -8  14      159.55      254.96     46.41 o 
  -3  -8  14       95.64       57.07     43.79 o 
  -2  -8  14      474.84      556.85     53.74 o 
  -1  -8  14      139.74      174.81     46.86 o 
   0  -8  14       67.50      184.02     45.99 o 
   1  -8  14        1.45      -22.69     46.73 o 
  -5  -7  14      106.59      123.65     43.55 o 
  -4  -7  14      293.88      346.64     45.30 o 
  -3  -7  14     1374.74     1287.20    146.61 o 
  -2  -7  14      763.68      755.51     53.26 o 
  -1  -7  14      240.47      338.83     49.03 o 
   0  -7  14      429.70      436.63     47.70 o 
   1  -7  14      368.43      513.85     44.48 o 
   2  -7  14      122.93      112.20     39.42 o 
  -6  -6  14       44.49       55.17     42.72 o 
  -5  -6  14        4.12       46.14     39.44 o 
  -4  -6  14      466.18      448.16     47.18 o 
  -3  -6  14      617.26      629.63     95.65 o 
  -2  -6  14        1.73       35.88     60.23 o 
  -1  -6  14      419.09      425.57     47.06 o 
   0  -6  14     1900.77     1946.35     83.10 o 
   1  -6  14      807.14      946.97     48.99 o 
   2  -6  14       39.19       60.90     34.74 o 
  -7  -5  14       40.64       88.36     61.62 o 
  -6  -5  14       88.48      139.85     41.48 o 
  -5  -5  14       12.40       15.59     34.82 o 
  -4  -5  14        7.57       -2.04     32.75 o 
  -3  -5  14        0.97        4.38     34.41 o 
  -2  -5  14        0.89       28.17     36.47 o 
  -1  -5  14      745.48      722.07     69.27 o 
   0  -5  14      179.38      265.58     34.89 o 
   1  -5  14        0.03       20.93     31.20 o 
   2  -5  14      476.06      493.71     48.78 o 
  -7  -4  14       84.86      101.49     40.30 o 
  -6  -4  14      144.52      111.30     54.04 o 
  -5  -4  14      119.03      130.80     69.87 o 
  -4  -4  14       35.28       53.49     53.25 o 
  -3  -4  14       80.74      111.26     37.59 o 
  -2  -4  14      176.79      244.07     37.56 o 
  -1  -4  14       11.54       -5.85     29.20 o 
   0  -4  14        9.20       31.22     29.34 o 
   1  -4  14       10.99       79.22     36.17 o 
   2  -4  14      214.26      282.69     44.59 o 
   3  -4  14       26.77       77.85     45.03 o 
  -7  -3  14      685.18      697.43     68.29 o 
  -6  -3  14      320.71      367.92     40.60 o 
  -5  -3  14      170.35      127.74     48.59 o 
  -4  -3  14      218.51      147.22     34.32 o 
  -3  -3  14      139.30      107.93     53.40 o 
  -2  -3  14       15.34       33.56     33.14 o 
  -1  -3  14        0.06        0.26     25.26 o 
   0  -3  14      252.85      371.87     44.73 o 
   1  -3  14      413.72      468.28     48.15 o 
   2  -3  14       45.21       39.77     86.27 o 
   3  -3  14       22.28       29.93     56.89 o 
  -8  -2  14      503.52      508.76     60.04 o 
  -7  -2  14      170.03      273.48     49.23 o 
  -6  -2  14      420.74      418.40     43.26 o 
  -5  -2  14     2163.26     2016.64    123.53 o 
  -4  -2  14     1337.66     1239.12     60.11 o 
  -3  -2  14      163.46      200.54     32.77 o 
  -2  -2  14      152.85      162.10     39.91 o 
  -1  -2  14      327.40      383.09     37.37 o 
   0  -2  14        0.36       29.19     37.52 o 
   1  -2  14       15.13       46.89     35.44 o 
   2  -2  14        0.85       16.32     40.47 o 
   3  -2  14      350.28      448.29     56.94 o 
  -8  -1  14       21.70       -7.89     39.12 o 
  -7  -1  14       67.13      111.00     43.30 o 
  -6  -1  14      964.44      954.70     70.47 o 
  -5  -1  14      539.89      584.06     92.76 o 
  -4  -1  14       94.74       85.00     55.80 o 
  -3  -1  14     1030.07     1017.32     59.94 o 
  -2  -1  14     2333.76     2294.05    190.14 o 
  -1  -1  14     1320.68     1173.96    103.01 o 
   0  -1  14       11.87       83.42     33.92 o 
   1  -1  14       35.09       66.33     37.16 o 
   2  -1  14       98.68       74.66     40.60 o 
  -8   0  14      114.20       79.74     64.17 o 
  -7   0  14       20.83      -11.67     33.51 o 
  -6   0  14       63.06       32.80     38.13 o 
  -5   0  14        6.84      -38.28     38.28 o 
  -4   0  14       42.04      114.00     46.46 o 
  -3   0  14      460.04      453.56     38.21 o 
  -2   0  14      491.89      537.95     41.40 o 
  -1   0  14        6.68       21.33     33.02 o 
   0   0  14      808.61      723.41     46.01 o 
   1   0  14     1362.32     1367.19     65.48 o 
   2   0  14      344.69      428.43     75.99 o 
  -8   1  14        1.19       29.95     37.68 o 
  -7   1  14        2.16       85.62     45.67 o 
  -6   1  14        1.35      -44.92     44.92 o 
  -4   1  14       45.66       83.67     33.60 o 
  -3   1  14       32.17       29.18     31.52 o 
  -2   1  14        0.28        5.73     31.24 o 
  -1   1  14       13.29       27.16     31.74 o 
   0   1  14       84.25      131.28     39.26 o 
   1   1  14      224.57      251.79     39.92 o 
   2   1  14      101.24       95.73     61.47 o 
  -7   2  14       14.33       33.39     35.08 o 
  -6   2  14       71.36      185.45     55.46 o 
  -5   2  14      124.96       99.89     44.65 o 
  -4   2  14       18.94        1.80     45.93 o 
  -3   2  14        9.02       26.86     33.67 o 
  -2   2  14      213.73      239.08     37.73 o 
  -1   2  14      286.07      335.08     42.05 o 
   0   2  14       86.22      137.38     38.09 o 
   1   2  14        0.34       80.70     39.69 o 
  -7   3  14     1129.70     1205.22     95.39 o 
  -6   3  14      571.59      742.61     69.65 o 
  -5   3  14      108.62      177.22     36.03 o 
  -4   3  14       14.97       73.85     52.53 o 
  -3   3  14        0.45      -47.96     47.96 o 
  -2   3  14      126.22       78.85    103.53 o 
  -1   3  14       37.65       56.52     39.60 o 
   0   3  14       53.71      -12.87     36.93 o 
   1   3  14      192.62      246.23     45.67 o 
  -6   4  14        0.46      -50.51     50.51 o 
  -5   4  14      224.02      246.62     38.95 o 
  -4   4  14      884.08      864.84     50.63 o 
  -3   4  14      274.35      469.58     68.60 o 
  -2   4  14       26.00       45.40     52.83 o 
  -1   4  14        2.11       33.14     40.14 o 
   0   4  14       44.52       69.18     49.01 o 
  -5   5  14      298.71      320.94    106.31 o 
  -4   5  14      270.57      372.24     42.34 o 
  -3   5  14        0.88      -29.72     55.84 o 
  -2   5  14       50.31      -21.31     56.96 o 
  -4  -7  15      159.09      251.38     80.19 o 
  -3  -7  15      383.80      486.95     99.03 o 
  -2  -7  15       15.15       50.76     41.40 o 
  -1  -7  15        5.31       57.00     47.81 o 
   0  -7  15      511.28      628.05     57.39 o 
  -5  -6  15       98.15      224.70     46.91 o 
  -4  -6  15       25.73       32.36     43.01 o 
  -3  -6  15        1.13        4.39     39.81 o 
  -2  -6  15        4.70        7.81     42.11 o 
  -1  -6  15       73.23       95.93     44.56 o 
   0  -6  15      101.86      164.49     43.51 o 
   1  -6  15       12.05       97.19     44.33 o 
  -6  -5  15       58.13      193.81     69.76 o 
  -5  -5  15        6.37        6.95     36.76 o 
  -4  -5  15        7.71       32.51     39.52 o 
  -3  -5  15       84.06      115.11     38.42 o 
  -2  -5  15      457.64      476.58     53.11 o 
  -1  -5  15       32.47       89.34     39.20 o 
   0  -5  15       44.08       63.62     33.29 o 
   1  -5  15        2.09       61.18     43.79 o 
  -6  -4  15      147.78      143.28     41.34 o 
  -5  -4  15        0.24       -0.55     37.92 o 
  -4  -4  15       34.84       46.92     78.76 o 
  -3  -4  15       65.08       97.27     44.58 o 
  -2  -4  15       79.34       64.16     49.31 o 
  -1  -4  15        1.54       35.66     39.49 o 
   0  -4  15      196.31      249.20     44.19 o 
   1  -4  15      367.92      428.42     47.40 o 
  -6  -3  15        3.87       21.83     35.88 o 
  -5  -3  15      418.28      462.82     74.52 o 
  -4  -3  15      179.91      268.67    104.06 o 
  -3  -3  15       12.56       35.72     37.52 o 
  -2  -3  15       27.93      -17.88     46.23 o 
  -1  -3  15       36.65       16.24     36.30 o 
   0  -3  15      192.38      250.12     40.80 o 
   1  -3  15       69.59       95.14     47.36 o 
  -7  -2  15        1.02       62.82     52.38 o 
  -6  -2  15      224.47      202.71     48.11 o 
  -5  -2  15      209.87      203.50     37.22 o 
  -4  -2  15       89.03      152.65     36.92 o 
  -3  -2  15       34.47      -28.16     34.64 o 
  -2  -2  15       44.10       69.24     36.52 o 
  -1  -2  15        4.44       48.45     34.92 o 
   0  -2  15        0.92       25.08     61.17 o 
   1  -2  15       48.12       61.56     41.12 o 
  -7  -1  15      209.64      139.14     51.26 o 
  -6  -1  15       15.37       96.51     49.91 o 
  -5  -1  15       29.52       63.60     34.86 o 
  -4  -1  15        0.94       51.71     55.09 o 
  -3  -1  15       35.13       92.46     58.54 o 
  -2  -1  15       16.61       21.32     85.26 o 
  -1  -1  15        5.23        5.08     35.65 o 
   0  -1  15        2.19       54.24     39.70 o 
   1  -1  15       77.57      182.00     41.97 o 
  -7   0  15      125.44      144.47     47.21 o 
  -6   0  15        0.00      -44.58     47.13 o 
  -4   0  15      217.34      332.32     60.41 o 
  -3   0  15      152.41      213.59     37.84 o 
  -2   0  15       10.22      -11.11     35.87 o 
  -1   0  15        1.91        2.94     35.83 o 
   0   0  15       51.57      103.73     37.52 o 
   1   0  15       45.42       29.18     60.08 o 
  -3   1  15        0.19       52.88     40.19 o 
  -2   1  15      179.22      219.39     39.89 o 
  -1   1  15      117.43      177.89     60.11 o 
   0   1  15      127.86      203.91     42.93 o 
  -4   2  15       12.08      -52.83     52.83 o 
  -3   2  15      228.57      212.16     59.66 o 
  -2   2  15      206.83      240.48     42.71 o 
  -1   2  15       78.47      159.28     75.35 o 
   0   2  15       15.68       32.23     44.20 o 
  -4   3  15       90.71      154.23     59.21 o 
  -3   3  15      139.01      252.92     58.84 o 
  -2   3  15        7.21       79.04     42.06 o 
  -4  -5  16      124.99      120.94     45.57 o 
  -3  -5  16      268.11      294.51     85.74 o 
  -2  -5  16      334.56      389.32     52.74 o 
  -1  -5  16       12.87       35.57     46.14 o 
  -5  -4  16       39.99       43.38     49.68 o 
  -4  -4  16      184.09      198.10     45.79 o 
  -3  -4  16      204.94      285.38    114.08 o 
  -2  -4  16        0.96       60.92     51.71 o 
  -1  -4  16      171.49      289.99     73.85 o 
  -5  -3  16       89.28      117.46    118.54 o 
  -4  -3  16       53.46       95.08     41.97 o 
  -3  -3  16        2.50      -10.41     40.88 o 
  -2  -3  16      306.05      398.29     72.65 o 
  -1  -3  16      689.00      738.81     54.02 o 
  -5  -2  16       61.96      124.37     43.72 o 
  -4  -2  16        0.44      -49.01     63.27 o 
  -3  -2  16      189.60      163.83     60.79 o 
  -2  -2  16      523.40      585.91     82.63 o 
  -1  -2  16      137.55      215.05     70.77 o 
  -4  -1  16       59.88       80.60     64.24 o 
  -3  -1  16      130.53      143.42     67.17 o 
  -2  -1  16       53.77      140.94     53.17 o 
  -1  -1  16       72.07       32.59     42.10 o 
  -4   0  16       38.87        9.53     59.81 o 
  -3   0  16       12.90      -32.20     60.79 o 
  -2   0  16       71.05      133.63     41.79 o 
  -1   0  16       25.68       46.78     45.44 o 
  -3   1  16       66.70      188.12     42.00 o 
  -2   1  16       17.53      134.08     46.64 o 
                                                 
